# Supplementary material for: Speaking up behavior and cognitive bias in hand hygiene: Competences of German-speaking medical students
Source: PLoS One. 2020 Sep 28;15(9):e0239444. doi: 10.1371/journal.pone.0239444 (PMC7521694; doi:10.1371/journal.pone.0239444)
Supplement: S1 Data — (XLSX) [file pone.0239444.s001.xlsx]

## Sheet: umfrageonline-1313074 (6)
Status	What is your current study semester?	What is your gender?	What is your age?	Where do you currently study?	Did you ever change your university?	Did you finish a medical education as a health care worker?	What are you studying?	In what semester did you experience your first teaching in hand hygiene?	With regard to the lesson plans, In what semester is the first first teaching in hand hygiene accomplished ?	I conduct hand hygiene if indicated in a situation	I identify the indications for hand hygiene	I correctly choose the indicated disinfection agent for hand hygiene	I identify mistakes in the conduction of hand hygiene in other persons	I correct others readily, if I perceive a mistake in hand hygiene	Depending on the situation I accept feedback if others correct me for an error in hand hygiene	Fellow students conduct hand hygiene if indicated in a situation	Fellow students identify the indications for hand hygiene	Fellow students correctly choose the indicated disinfection agent	Fellow students correct me readily, if they perceive a mistake in hand hygiene	Fellow students accept feedback according to the situation if they are corrected by others	Physicians conduct hand hygiene if indicated in a situation	Physicians correct me readily, if they perceive a mistake in hand hygiene	Physicians accept feedback according to the situation if they are corrected by others	Nurses conduct hand hygiene if indicated in a situation	Nurses correct me readily, if they perceive a mistake in hand hygiene	Nurses accept feedback according to the situation if they are corrected by others	The credible maximum effect of omitted hand hygiene is	How often is it that a patient gets harmed in your educational environment ?	In the following situations I conduct hygienic hand disinfection in 99% of cases(1), in 75-99% of cases(2), in 25-75% of cases(3), in less than 25% of cases(4), never (5), no answer (-)	Before greeting a patient with a handshake (WHO-1)	Before positioning a patient on the OP-table	Before connecting an infusion to an iv-line	Before connecting a urinary catheter to a collection bag	Before entering a patient room	After contamination of the own hand with urine	After eating in the cantina	After picking up a patient’s used towel	After positioning a used patient’s bed	After handshake for saying goodbye	After helping an patient to stand up	After preparing a sterile i.v.medication	If I perceive an error in hygienic hand disinfection I correct other persons	Visitors	Cleaners	Trainees	nurses	students	residents	consultants
finished participation	1	no answer		ANONYMIZED	yes	yes	Medicine	1. Semester	2. Semester	complete agree	complete agree	complete agree	complete agree	complete agree	complete agree	complete agree	complete agree	complete agree	complete agree	complete agree	complete agree	complete agree	complete agree	complete agree	complete agree	complete agree	without consequences	less than once per 3 years		1	1	1	1	1	1	1	1	1	1	1	1		1	1	1	1	1	1	1
drop-out	4	male	1	ANONYMIZED	no	no	Medicine	do not remember	5. Semester	complete agree	complete agree	complete agree	partially agree	do not agree	complete agree
finished participation	6	female	20	ANONYMIZED	no	no	Medicine	5. Semester	5. Semester	complete agree	complete agree	complete agree	complete agree	poor agree	complete agree	complete agree	complete agree	complete agree	partially agree	fair agree	fair agree	poor agree	partially agree	fair agree	fair agree	partially agree	critical	more than once per three months		2	1	1	1	2	1	2	2	1	2	1	3		4	4	3	5	3	5	5
finished participation	3	female	20	ANONYMIZED	no	no	Medicine	1. Semester	I do not know	fair agree	partially agree	partially agree	poor agree	poor agree	complete agree	partially agree	partially agree	partially agree	partially agree	partially agree	partially agree	partially agree	partially agree	fair agree	fair agree	partially agree	lethal	more than once per three months		2	1	0	1	3	1	1	2	2	1	2	1		3	3	3	3	2	3	4
finished participation	9	female	24	ANONYMIZED	no	no	Medicine	5. Semester	5. Semester	complete agree	complete agree	complete agree	fair agree	complete agree	complete agree	fair agree	fair agree	fair agree	fair agree	fair agree	poor agree	poor agree	fair agree	poor agree	fair agree	partially agree	lethal	more than once per three months		1	1	1	1	1	1	2	1	1	1	1	1		3	3	3	4	3	5	5
finished participation	7	female	22	ANONYMIZED	no	no	Medicine	5. Semester	5. Semester	partially agree	fair agree	complete agree	fair agree	poor agree	complete agree	fair agree	complete agree	complete agree	partially agree	fair agree	poor agree	partially agree	partially agree	fair agree	partially agree	poor agree	major	more than once per year		5	2	1	1	1	1	4	4	3	2	3	4		5	5	5	5	3	5	5
finished participation	8	male	1	ANONYMIZED	no	no	Medicine	5. Semester	5. Semester	fair agree	fair agree	partially agree	fair agree	partially agree	complete agree	fair agree	fair agree	partially agree	partially agree	fair agree	partially agree	poor agree	partially agree	poor agree	poor agree	poor agree	lethal	more than once per month		2	1	1	2	2	1	0	1	3	2	1	2		3	4	4	4	2	4	5
finished participation	3	female	25	ANONYMIZED	no	yes	Medicine	do not remember	1. Semester	complete agree	fair agree	fair agree	partially agree	partially agree	complete agree	fair agree	complete agree	complete agree	fair agree	complete agree	complete agree	complete agree	complete agree	partially agree	complete agree	partially agree	lethal	less than once per 3 years		1	1	0	0	1	1	1	3	3	2	2	1		0	0	2	4	2	4	5
drop-out	2	male	21	ANONYMIZED	yes	no	Medicine	5. Semester	6. Semester
drop-out	9	male	24	ANONYMIZED	no	no	Medicine	5. Semester	5. Semester	fair agree	complete agree	complete agree	fair agree	partially agree	complete agree	partially agree	fair agree	fair agree	partially agree	complete agree	poor agree	fair agree	fair agree	poor agree	partially agree	fair agree	lethal	more than once per month		2	3	1	2	2	1	5	2	4	2	2	4		2	3	1	3	2	3	4
drop-out	7	female	22	ANONYMIZED	yes	no	Medicine	3. Semester	4. Semester
finished participation	1	female	18	ANONYMIZED	no	no	Medicine	pre study	I do not know	fair agree	fair agree	partially agree	partially agree	do not agree	complete agree	fair agree	complete agree	fair agree	poor agree	fair agree	poor agree	do not agree	partially agree	fair agree	fair agree	fair agree	major	more than once per month		2	1	1	1	2	1	1	3	4	3	2	3		3	5	5	4	3	5	5
finished participation	7	male	26	ANONYMIZED	yes	no	Medicine	5. Semester	5. Semester	complete agree	complete agree	complete agree	partially agree	poor agree	partially agree	complete agree	complete agree	complete agree	partially agree	partially agree	fair agree	poor agree	do not agree	partially agree	partially agree	partially agree	major	more than once per three months		1	1	1	2	1	1	2	2	1	1	1	1		3	0	0	4	3	5	5
finished participation	9	female	22	ANONYMIZED	no	no	Medicine	5. Semester	5. Semester	partially agree	fair agree	fair agree	fair agree	poor agree	complete agree	fair agree	fair agree	fair agree	poor agree	partially agree	partially agree	poor agree	poor agree	fair agree	fair agree	poor agree	major	more than once per year		2	2	0	0	1	1	4	3	0	2	4	0		3	5	0	4	5	5	5
finished participation	1	female	19	ANONYMIZED	no	no	Medicine	do not remember	I do not know	fair agree	fair agree	partially agree	fair agree	poor agree	complete agree	partially agree	partially agree	partially agree	partially agree	partially agree	poor agree	poor agree	partially agree	fair agree	fair agree	fair agree	lethal	more than once per month		1	1	1	1	1	1	1	1	1	1	2	2		2	4	3	4	4	4	5
finished participation	7	female	25	ANONYMIZED	no	yes	Medicine	5. Semester	5. Semester	fair agree	complete agree	complete agree	complete agree	partially agree	fair agree	fair agree	fair agree	fair agree	partially agree	fair agree	fair agree	partially agree	partially agree	partially agree	partially agree	poor agree	lethal	more than once per month		1	1	1	1	1	1	1	1	1	1	1	2		4	4	4	4	4	4	4
finished participation	9	female	23	ANONYMIZED	no	no	Medicine	5. Semester	5. Semester	fair agree	fair agree	complete agree	fair agree	poor agree	complete agree	fair agree	complete agree	partially agree	do not agree	fair agree	partially agree	poor agree	poor agree	fair agree	fair agree	partially agree	major	more than once per three months		2	3	3	1	2	1	1	1	4	2	3	2		4	5	4	4	2	5	5
drop-out	2	female	21	ANONYMIZED	yes	no	Medicine	pre study	I do not know	complete agree	complete agree	partially agree	complete agree	partially agree	complete agree	partially agree	partially agree	partially agree	partially agree	partially agree	fair agree	fair agree	fair agree	poor agree	partially agree	poor agree	lethal	more than once per three months		2	1	1	2	1	1	1	1	1	1	1	3		2	0	2	4	3	5	5
finished participation	1	male	20	ANONYMIZED	no	no	Medicine	pre study	I do not know	complete agree	complete agree	partially agree	fair agree	fair agree	complete agree	partially agree	partially agree	partially agree	partially agree	partially agree	poor agree	do not agree	partially agree	fair agree	fair agree	fair agree	lethal	more than once per month		0	1	0	0	4	1	4	1	1	1	1	0		0	5	3	5	0	0	0
finished participation	3	female	29	ANONYMIZED	no	yes	Medicine	pre study	I do not know	fair agree	poor agree	partially agree	fair agree	partially agree	complete agree	fair agree	partially agree	partially agree	poor agree	partially agree	partially agree	poor agree	fair agree	partially agree	fair agree	fair agree	lethal	more than once per month		0	0	0	1	0	1	1	4	3	2	4	3		4	4	4	5	2	5	5
finished participation	9	no answer	26	ANONYMIZED	yes	no	Medicine	do not remember	5. Semester	fair agree	complete agree	partially agree	partially agree	do not agree	complete agree	fair agree	fair agree	poor agree	do not agree	partially agree	fair agree	partially agree	do not agree	partially agree	do not agree	partially agree	lethal	no answer		3	1	0	0	1	1	1	3	2	3	2	0		5	5	5	5	5	5	5
finished participation	7	female	1	ANONYMIZED	no	no	Medicine	5. Semester	5. Semester	fair agree	complete agree	fair agree	fair agree	poor agree	complete agree	fair agree	complete agree	fair agree	poor agree	fair agree	fair agree	partially agree	fair agree	fair agree	fair agree	fair agree	lethal	I do not know		1	0	1	0	1	1	1	2	3	2	3	0		4	5	5	5	4	5	5
finished participation	9	male	21	ANONYMIZED	no	no	Medicine	1. Semester	5. Semester	complete agree	complete agree	poor agree	fair agree	poor agree	fair agree	partially agree	fair agree	partially agree	do not agree	partially agree	poor agree	partially agree	poor agree	partially agree	fair agree	partially agree	major	more than once per year		4	3	3	1	2	1	1	3	2	3	2	2		5	3	2	4	4	5	5
finished participation	5	female	20	ANONYMIZED	no	no	Medicine	5. Semester	5. Semester	fair agree	fair agree	partially agree	poor agree	poor agree	complete agree	partially agree	partially agree	fair agree	do not agree	complete agree	partially agree	do not agree	partially agree	partially agree	complete agree	fair agree	major	more than once per three months		3	3	2	1	2	1	1	1	2	2	1	4		3	4	2	4	3	5	5
finished participation	2	female	21	ANONYMIZED	no	no	Medicine	do not remember	I do not know	fair agree	partially agree	partially agree	fair agree	partially agree	complete agree	fair agree	fair agree	partially agree	partially agree	partially agree	fair agree	partially agree	partially agree	fair agree	complete agree	partially agree	major	more than once per three months		3	2	1	2	2	1	1	3	2	2	2	2		2	3	3	3	2	4	5
finished participation	3	female	21	ANONYMIZED	no	no	Medicine	2. Semester	2. Semester	fair agree	complete agree	fair agree	fair agree	partially agree	complete agree	fair agree	complete agree	fair agree	fair agree	complete agree	partially agree	partially agree	partially agree	partially agree	fair agree	partially agree	critical	I do not know		2	2	1	1	1	1	1	2	2	2	1	1		2	3	3	4	3	4	4
finished participation	6	female	21	ANONYMIZED	no	no	Medicine	5. Semester	5. Semester	complete agree	complete agree	partially agree	complete agree	partially agree	complete agree	complete agree	complete agree	partially agree	partially agree	complete agree	fair agree	partially agree	fair agree	fair agree	fair agree	partially agree	lethal	more than once per year		1	1	1	1	1	1	4	3	2	1	2	1		3	3	3	3	3	4	4
finished participation	9	female	22	ANONYMIZED	no	no	Medicine	5. Semester	5. Semester	complete agree	complete agree	complete agree	complete agree	do not agree	partially agree	complete agree	complete agree	complete agree	poor agree	partially agree	fair agree	poor agree	poor agree	partially agree	fair agree	poor agree	lethal	more than once per month		1	1	2	2	1	1	2	1	1	1	1	2		3	4	3	4	4	5	5
drop-out	6	male	22	ANONYMIZED	no	no	Medicine	5. Semester	5. Semester	complete agree	complete agree	do not agree	complete agree	partially agree	complete agree
finished participation	2	female	20	ANONYMIZED	no	no	Medicine	pre study	5. Semester	fair agree	fair agree	partially agree	fair agree	poor agree	fair agree	partially agree	fair agree	partially agree	poor agree	partially agree	partially agree	poor agree	poor agree	fair agree	fair agree	partially agree	critical	more than once per month		2	2	2	2	2	1	1	1	2	1	1	2		5	5	5	5	5	5	5
drop-out	2	female	20	ANONYMIZED	no	no	Medicine	pre study	5. Semester
finished participation	7	female	22	ANONYMIZED	no	no	Medicine	5. Semester	5. Semester	fair agree	fair agree	partially agree	fair agree	poor agree	fair agree	partially agree	fair agree	partially agree	partially agree	partially agree	partially agree	poor agree	partially agree	partially agree	poor agree	partially agree	major	more than once per month		2	2	1	1	1	1	2	2	3	2	2	3		5	4	3	3	3	3	4
finished participation	8	male	24	ANONYMIZED	no	no	Medicine	5. Semester	I do not know	complete agree	fair agree	poor agree	fair agree	complete agree	complete agree	partially agree	partially agree	partially agree	partially agree	partially agree	partially agree	poor agree	poor agree	poor agree	poor agree	poor agree	lethal	more than once per three months		2	3	2	4	2	1	4	1	2	2	2	3		1	2	2	2	2	2	2
finished participation	7	male	22	ANONYMIZED	no	no	Medicine	5. Semester	5. Semester	complete agree	complete agree	complete agree	complete agree	partially agree	complete agree	fair agree	fair agree	complete agree	fair agree	fair agree	fair agree	fair agree	fair agree	partially agree	fair agree	partially agree	lethal	more than once per year		1	1	1	1	2	1	1	1	1	1	1	1		2	2	2	2	2	4	5
finished participation	6	female	22	ANONYMIZED	no	no	Medicine	1. Semester	5. Semester	fair agree	complete agree	complete agree	fair agree	partially agree	complete agree	complete agree	complete agree	complete agree	partially agree	complete agree	fair agree	complete agree	fair agree	fair agree	poor agree	fair agree	lethal	more than once per month		1	3	2	2	1	1	1	3	1	1	3	3		1	3	3	4	2	4	4
finished participation	1	male	19	ANONYMIZED	no	no	Medicine	pre study	I do not know	fair agree	fair agree	fair agree	complete agree	partially agree	fair agree	fair agree	fair agree	fair agree	partially agree	partially agree	fair agree	fair agree	partially agree	complete agree	complete agree	partially agree	lethal	more than once per month		2	1	2	1	2	1	2	1	1	1	1	1		0	0	0	0	0	0	0
drop-out	7	female	1	ANONYMIZED	no	no	Medicine	5. Semester	5. Semester	fair agree	fair agree	poor agree	fair agree	do not agree	complete agree	fair agree	fair agree	poor agree	do not agree	partially agree	partially agree	poor agree	poor agree	partially agree	poor agree	poor agree	lethal	more than once per 3 years		2	4	3	2	2	1	3	3	2	1	2	4		2	5	5	5	4	5	5
drop-out	5	female	20	ANONYMIZED	no	no	Medicine	5. Semester	5. Semester	fair agree	fair agree	partially agree	complete agree	poor agree	fair agree
finished participation	9	female	25	ANONYMIZED	no	no	Medicine	5. Semester	5. Semester	partially agree	fair agree	partially agree	fair agree	do not agree	partially agree	partially agree	fair agree	fair agree	partially agree	partially agree	partially agree	poor agree	poor agree	poor agree	poor agree	poor agree	major	I do not know		3	1	1	1	3	1	3	2	1	1	3	1		3	5	5	5	4	5	5
drop-out	9	male	27	ANONYMIZED	yes	no	Medicine	5. Semester	8. Semester	partially agree	partially agree	partially agree	fair agree	poor agree	fair agree	poor agree	partially agree	partially agree	poor agree	partially agree	poor agree	poor agree	poor agree	partially agree	poor agree	poor agree	major	more than once per year
finished participation	1	female	22	ANONYMIZED	no	no	Medicine	do not remember	I do not know	partially agree	fair agree	do not agree	fair agree	do not agree	fair agree	partially agree	fair agree	partially agree	poor agree	partially agree	partially agree	do not agree	poor agree	partially agree	partially agree	partially agree	critical	more than once per year		5	4	4	1	4	1	4	5	5	2	5	5		2	5	3	5	5	5	5
finished participation	3	female	27	ANONYMIZED	yes	yes	Medicine	pre study	I do not know	complete agree	complete agree	complete agree	complete agree	complete agree	complete agree	do not agree	poor agree	do not agree	do not agree	poor agree	partially agree	do not agree	fair agree	partially agree	fair agree	fair agree	lethal	more than once per year		1	1	1	0	1	1	1	1	2	1	3	1		1	1	1	2	1	1	0
finished participation	9	male	1	ANONYMIZED	yes	no	Medicine	pre study	5. Semester	fair agree	complete agree	poor agree	complete agree	do not agree	complete agree	fair agree	complete agree	poor agree	do not agree	partially agree	poor agree	do not agree	partially agree	partially agree	do not agree	partially agree	lethal	more than once per month		1	3	3	5	3	1	1	1	1	1	1	1		5	5	5	5	5	5	5
drop-out	4	female	22	ANONYMIZED	no	no	Medicine	do not remember	I do not know
finished participation	7	male	23	ANONYMIZED	yes	no	Medicine	5. Semester	5. Semester	fair agree	complete agree	poor agree	fair agree	do not agree	fair agree	partially agree	complete agree	poor agree	poor agree	partially agree	partially agree	partially agree	partially agree	fair agree	fair agree	partially agree	lethal	more than once per year		2	2	3	3	2	1	2	3	2	2	2	4		5	5	5	5	5	5	5
drop-out	8	male	27	ANONYMIZED	no	no	Medicine	5. Semester	5. Semester	fair agree	fair agree	fair agree	fair agree	poor agree	fair agree	partially agree	partially agree	partially agree	poor agree	partially agree	partially agree	poor agree	poor agree	partially agree	poor agree	partially agree	critical	more than once per month		2	0	1	0	2	1	4	3	0	2	1	0		5	5	5	5	5	5	5
finished participation	3	female	21	ANONYMIZED	no	no	Medicine	pre study	2. Semester	fair agree	partially agree	do not agree	fair agree	do not agree	complete agree	partially agree	partially agree	do not agree	complete agree	fair agree	fair agree	fair agree	poor agree	fair agree	complete agree	fair agree	lethal	more than once per year		5	5	3	0	5	1	5	2	2	2	2	0		3	5	5	5	4	5	5
finished participation	3	female	20	ANONYMIZED	no	no	Medicine	pre study	2. Semester	fair agree	partially agree	partially agree	fair agree	poor agree	complete agree	fair agree	partially agree	fair agree	partially agree	fair agree	partially agree	fair agree	poor agree	partially agree	complete agree	fair agree	critical	I do not know		2	2	1	2	2	1	1	2	1	1	1	2		3	4	3	4	2	4	5
finished participation	8	female	24	ANONYMIZED	no	no	Medicine	5. Semester	5. Semester	fair agree	complete agree	poor agree	complete agree	do not agree	fair agree	fair agree	complete agree	poor agree	do not agree	fair agree	fair agree	poor agree	fair agree	partially agree	do not agree	poor agree	major	more than once per three months		5	3	1	1	3	1	5	3	3	1	2	4		5	5	5	5	5	5	5
finished participation	6	male	21	ANONYMIZED	no	no	Medicine	5. Semester	5. Semester	complete agree	complete agree	fair agree	fair agree	poor agree	fair agree	fair agree	fair agree	partially agree	partially agree	partially agree	partially agree	fair agree	partially agree	fair agree	partially agree	partially agree	lethal	more than once per month		2	1	1	1	2	1	1	1	1	1	1	3		4	4	3	4	2	4	4
finished participation	7	male	22	ANONYMIZED	no	no	Medicine	pre study	5. Semester	partially agree	complete agree	do not agree	fair agree	partially agree	fair agree	fair agree	complete agree	do not agree	fair agree	fair agree	poor agree	fair agree	poor agree	poor agree	complete agree	partially agree	lethal	less than once per 3 years		1	0	3	2	2	1	1	3	4	1	4	4		2	5	2	5	2	5	5
finished participation	3	female	21	ANONYMIZED	no	no	Medicine	2. Semester	2. Semester	partially agree	complete agree	fair agree	complete agree	poor agree	complete agree	fair agree	partially agree	fair agree	poor agree	fair agree	fair agree	poor agree	fair agree	complete agree	complete agree	partially agree	major	more than once per three months		2	2	2	1	1	1	2	3	3	2	3	3		5	5	2	4	3	4	5
finished participation	8	female	25	ANONYMIZED	no	no	Medicine	pre study	5. Semester	fair agree	complete agree	partially agree	fair agree	poor agree	complete agree	complete agree	fair agree	fair agree	partially agree	fair agree	partially agree	poor agree	partially agree	partially agree	partially agree	poor agree	major	more than once per month		2	1	2	1	3	1	1	1	1	1	1	2		2	3	2	3	2	4	5
finished participation	7	female	22	ANONYMIZED	no	no	Medicine	5. Semester	5. Semester	fair agree	complete agree	fair agree	fair agree	poor agree	fair agree	fair agree	fair agree	fair agree	poor agree	fair agree	fair agree	partially agree	partially agree	fair agree	fair agree	partially agree	major	no answer		1	3	1	1	3	1	3	3	3	1	1	3		4	0	0	4	4	4	4
drop-out	5	male	27	ANONYMIZED	no	no	Medicine	5. Semester	5. Semester	fair agree	fair agree	fair agree	fair agree	do not agree	fair agree	partially agree	fair agree	fair agree	poor agree	partially agree	partially agree	do not agree	do not agree	fair agree	fair agree	poor agree	major	more than once per month		3	1	1	1	3	1	2	4	4	3	4	2		0	0	0	0	0	0	0
finished participation	8	female	26	ANONYMIZED	yes	no	Medicine	5. Semester	5. Semester	fair agree	fair agree	partially agree	partially agree	poor agree	complete agree	fair agree	fair agree	poor agree	poor agree	fair agree	fair agree	poor agree	partially agree	fair agree	fair agree	partially agree	critical	more than once per month		1	1	1	1	3	1	1	1	2	1	1	1		2	3	3	5	3	5	5
finished participation	9	male	33	ANONYMIZED	no	yes	Medicine	pre study	5. Semester	complete agree	complete agree	complete agree	complete agree	complete agree	complete agree	complete agree	complete agree	partially agree	partially agree	fair agree	partially agree	partially agree	poor agree	fair agree	poor agree	poor agree	major	more than once per year		3	3	1	1	3	1	4	3	3	2	1	2		2	4	1	3	3	4	5
drop-out	4	female	21	ANONYMIZED	yes	no	Medicine	pre study	I do not know	fair agree	partially agree	poor agree	fair agree	partially agree	complete agree	fair agree	partially agree	partially agree	fair agree	fair agree
drop-out	3	female	21	ANONYMIZED	no	no	Medicine	do not remember	I do not know
finished participation	10	female	23	ANONYMIZED	no	no	Medicine	5. Semester	5. Semester	fair agree	complete agree	partially agree	fair agree	partially agree	complete agree	fair agree	complete agree	partially agree	fair agree	complete agree	fair agree	fair agree	complete agree	fair agree	fair agree	fair agree	major	more than once per year		1	2	1	1	1	1	2	2	2	1	2	2		2	2	2	2	2	2	5
finished participation	1	male	26	ANONYMIZED	no	yes	Medicine	do not remember	I do not know	fair agree	complete agree	complete agree	complete agree	do not agree	complete agree	partially agree	partially agree	partially agree	partially agree	partially agree	poor agree	do not agree	poor agree	partially agree	poor agree	poor agree	critical	more than once per three months		3	1	1	1	1	1	2	1	1	1	1	4		2	3	1	4	0	4	4
drop-out	3	male	1	ANONYMIZED	no	no	Medicine	do not remember	I do not know	complete agree	complete agree	fair agree	fair agree	partially agree	complete agree	fair agree	partially agree	fair agree	poor agree	fair agree	complete agree	fair agree	complete agree	poor agree	poor agree	do not agree	lethal	more than once per three months		2	1	1	1	1	1	1	1	1	1	1	2		3	5	2	4	4	5	5
finished participation	3	female	19	ANONYMIZED	no	no	Medicine	pre study	I do not know	complete agree	complete agree	complete agree	fair agree	partially agree	complete agree	fair agree	fair agree	fair agree	complete agree	fair agree	partially agree	fair agree	partially agree	partially agree	fair agree	partially agree	critical	I do not know		0	0	0	0	0	1	0	1	1	0	0	0		1	0	0	0	2	0	0
finished participation	6	male	30	ANONYMIZED	no	yes	Medicine	5. Semester	5. Semester	fair agree	fair agree	complete agree	complete agree	poor agree	fair agree	partially agree	partially agree	partially agree	poor agree	fair agree	poor agree	poor agree	poor agree	partially agree	fair agree	poor agree	lethal	more than once per three months		1	1	2	1	1	1	1	3	1	1	2	3		3	5	2	4	2	3	5
finished participation	7	male	26	ANONYMIZED	yes	yes	Medicine	5. Semester	5. Semester	complete agree	complete agree	fair agree	fair agree	poor agree	complete agree	fair agree	fair agree	partially agree	poor agree	fair agree	poor agree	fair agree	partially agree	partially agree	poor agree	partially agree	lethal	more than once per month		2	1	1	1	1	1	3	2	3	1	2	2		4	4	2	5	3	5	5
finished participation	1	female	21	ANONYMIZED	no	no	Medicine	do not remember	I do not know	partially agree	poor agree	do not agree	poor agree	do not agree	fair agree	partially agree	partially agree	poor agree	partially agree	partially agree	poor agree	do not agree	partially agree	partially agree	partially agree	partially agree	lethal	I do not know		2	2	1	4	2	1	3	3	2	1	4	3		5	5	0	5	3	5	5
finished participation	8	female	25	ANONYMIZED	yes	yes	Medicine	5. Semester	6. Semester	partially agree	partially agree	poor agree	fair agree	poor agree	fair agree	partially agree	partially agree	partially agree	poor agree	partially agree	partially agree	poor agree	fair agree	fair agree	partially agree	fair agree	lethal	more than once per three months		1	3	1	2	1	1	4	4	4	1	2	5		5	5	5	5	4	4	5
finished participation	9	female	22	ANONYMIZED	no	no	Medicine	5. Semester	5. Semester	complete agree	complete agree	fair agree	complete agree	poor agree	complete agree	fair agree	fair agree	fair agree	poor agree	complete agree	partially agree	partially agree	partially agree	partially agree	poor agree	fair agree	critical	more than once per year		2	1	1	1	1	1	3	1	2	1	1	4		3	2	4	3	3	5	5
finished participation	9	female	24	ANONYMIZED	no	no	Medicine	5. Semester	5. Semester	partially agree	complete agree	partially agree	fair agree	poor agree	complete agree	partially agree	complete agree	fair agree	poor agree	fair agree	partially agree	partially agree	partially agree	poor agree	poor agree	partially agree	lethal	more than once per month		2	1	1	1	2	1	1	3	2	2	2	1		4	4	4	4	4	5	5
drop-out	2	male	20	ANONYMIZED	no	no	Medicine	pre study	I do not know	fair agree	fair agree	poor agree	poor agree	poor agree	complete agree
finished participation	3	male	30	ANONYMIZED	no	yes	Medicine	pre study	I do not know	fair agree	complete agree	do not agree	fair agree	poor agree	complete agree	partially agree	partially agree	partially agree	partially agree	partially agree	poor agree	do not agree	do not agree	do not agree	do not agree	do not agree	critical	more than once per month		4	1	1	4	2	1	3	2	4	1	2	4		3	4	2	4	1	4	5
finished participation	2	female	20	ANONYMIZED	yes	no	Medicine	pre study	I do not know	complete agree	complete agree	fair agree	complete agree	complete agree	complete agree	partially agree	fair agree	poor agree	partially agree	fair agree	complete agree	complete agree	complete agree	fair agree	partially agree	fair agree	lethal	more than once per three months		1	1	1	3	1	1	1	4	4	1	3	1		2	1	1	1	1	2	1
finished participation	7	male	21	ANONYMIZED	no	no	Medicine	5. Semester	5. Semester	complete agree	fair agree	partially agree	fair agree	poor agree	fair agree	fair agree	fair agree	poor agree	do not agree	partially agree	poor agree	do not agree	partially agree	partially agree	poor agree	do not agree	major	more than once per 3 years		0	4	2	0	2	2	1	4	3	3	3	4		4	4	3	5	5	5	5
finished participation	2	male	21	ANONYMIZED	no	no	Medicine	pre study	I do not know	fair agree	fair agree	partially agree	fair agree	partially agree	complete agree	partially agree	partially agree	partially agree	poor agree	fair agree	fair agree	poor agree	poor agree	fair agree	partially agree	partially agree	critical	more than once per three months		2	3	1	1	1	1	2	2	3	1	2	1		3	3	2	2	2	4	4
finished participation	9	male	23	ANONYMIZED	no	no	Medicine	pre study	5. Semester	complete agree	complete agree	fair agree	fair agree	partially agree	fair agree	fair agree	fair agree	fair agree	partially agree	partially agree	partially agree	partially agree	partially agree	partially agree	partially agree	partially agree	critical	more than once per three months		1	1	0	1	1	1	1	2	1	1	2	1		0	0	0	0	0	0	0
finished participation	6	female	22	ANONYMIZED	yes	no	Medicine	pre study	1. Semester	complete agree	complete agree	poor agree	fair agree	do not agree	complete agree	fair agree	complete agree	partially agree	do not agree	complete agree	fair agree	do not agree	complete agree	complete agree	do not agree	complete agree	major	more than once per month		2	3	1	0	1	1	1	2	2	2	3	3		3	4	4	4	4	5	5
finished participation	5	female	21	ANONYMIZED	no	no	Medicine	pre study	5. Semester	complete agree	complete agree	fair agree	partially agree	partially agree	fair agree	fair agree	fair agree	fair agree	fair agree	partially agree	partially agree	partially agree	poor agree	partially agree	fair agree	partially agree	lethal	more than once per month		3	3	2	0	3	1	1	3	3	3	2	2		3	3	2	4	3	4	4
drop-out	1	female	18	ANONYMIZED	no	no	Medicine	pre study	I do not know	fair agree	fair agree	partially agree	fair agree	partially agree	fair agree	fair agree	fair agree	partially agree	partially agree	fair agree
finished participation	8	male	30	ANONYMIZED	no	yes	Medicine	5. Semester	5. Semester	complete agree	complete agree	fair agree	fair agree	poor agree	fair agree	fair agree	fair agree	fair agree	do not agree	fair agree	poor agree	poor agree	poor agree	partially agree	do not agree	do not agree	critical	more than once per month		1	1	2	1	1	1	3	2	2	2	1	2		3	4	4	3	2	4	4
drop-out	2	female	20	ANONYMIZED	no	no	Medicine	do not remember	I do not know	fair agree	fair agree	fair agree	fair agree	poor agree	fair agree
finished participation	5	female	21	ANONYMIZED	no	no	Medicine	5. Semester	5. Semester	complete agree	complete agree	fair agree	complete agree	partially agree	fair agree	fair agree	poor agree	poor agree	do not agree	partially agree	partially agree	poor agree	do not agree	fair agree	fair agree	poor agree	lethal	more than once per year		2	1	2	0	1	1	1	1	3	1	1	5		2	4	3	4	2	4	5
finished participation	3	female	18	ANONYMIZED	no	no	Medicine	1. Semester	2. Semester	fair agree	fair agree	fair agree	poor agree	poor agree	complete agree	fair agree	fair agree	fair agree	partially agree	partially agree	complete agree	complete agree	partially agree	complete agree	complete agree	fair agree	lethal	more than once per three months		2	3	4	3	1	1	4	1	5	1	2	4		3	3	3	3	2	3	3
finished participation	8	female	23	ANONYMIZED	no	no	Medicine	3. Semester	5. Semester	complete agree	complete agree	fair agree	fair agree	fair agree	complete agree	fair agree	complete agree	fair agree	fair agree	complete agree	partially agree	do not agree	poor agree	partially agree	do not agree	partially agree	critical	more than once per three months		4	2	1	1	2	1	2	2	4	1	2	1		2	2	3	3	1	4	5
drop-out	2	male	21	ANONYMIZED	yes	no	Medicine	1. Semester	I do not know	complete agree	complete agree	complete agree	complete agree	fair agree	complete agree
finished participation	4	female	21	ANONYMIZED	yes	no	Medicine	pre study	I do not know	fair agree	fair agree	partially agree	fair agree	partially agree	complete agree	partially agree	partially agree	partially agree	partially agree	fair agree	partially agree	partially agree	partially agree	fair agree	fair agree	fair agree	lethal	more than once per three months		2	2	1	1	2	1	1	2	1	1	1	2		0	0	0	0	0	0	0
finished participation	3	female	24	ANONYMIZED	no	yes	Medicine	pre study	I do not know	complete agree	complete agree	complete agree	partially agree	fair agree	complete agree	fair agree	partially agree	partially agree	partially agree	fair agree	partially agree	partially agree	partially agree	fair agree	partially agree	partially agree	lethal	more than once per month		3	2	1	1	1	1	1	1	2	3	4	2		1	1	1	3	3	3	5
finished participation	8.	female	29	ANONYMIZED	no	yes	Medicine	5. Semester	5. Semester	fair agree	fair agree	fair agree	complete agree	fair agree	complete agree	partially agree	fair agree	fair agree	fair agree	fair agree	partially agree	poor agree	poor agree	fair agree	partially agree	fair agree	major	more than once per three months		2	1	3	1	1	1	3	2	3	1	1	3		3	3	2	3	2	4	5
finished participation	7	female	22	ANONYMIZED	no	no	Medicine	pre study	5. Semester	complete agree	complete agree	partially agree	fair agree	partially agree	complete agree	fair agree	complete agree	fair agree	partially agree	complete agree	fair agree	fair agree	fair agree	fair agree	fair agree	fair agree	critical	more than once per three months		2	1	1	1	2	1	1	1	1	2	2	2		2	4	4	4	2	4	5
finished participation	5	female	24	ANONYMIZED	yes	no	Medicine	5. Semester	5. Semester	partially agree	partially agree	do not agree	partially agree	do not agree	fair agree	partially agree	partially agree	poor agree	do not agree	partially agree	partially agree	partially agree	partially agree	partially agree	fair agree	partially agree	lethal	more than once per three months		2	3	0	3	3	1	3	2	2	1	2	0		3	0	3	4	3	0	0
finished participation	10	male	26	ANONYMIZED	no	no	Medicine	5. Semester	5. Semester	fair agree	fair agree	fair agree	partially agree	do not agree	partially agree	fair agree	fair agree	partially agree	do not agree	partially agree	partially agree	do not agree	poor agree	fair agree	fair agree	poor agree	critical	more than once per year		2	3	1	1	4	1	1	4	2	3	3	3		5	5	5	5	5	5	5
finished participation	2	female	18	ANONYMIZED	no	no	Medicine	pre study	I do not know	fair agree	fair agree	fair agree	fair agree	fair agree	fair agree	fair agree	fair agree	partially agree	partially agree	partially agree	partially agree	fair agree	poor agree	partially agree	fair agree	partially agree	critical	more than once per three months		2	1	0	1	3	1	2	4	3	2	2	2		2	4	3	3	1	3	5
finished participation	2	female	19	ANONYMIZED	no	no	Medicine	pre study	I do not know	fair agree	fair agree	partially agree	partially agree	fair agree	complete agree	fair agree	fair agree	fair agree	partially agree	fair agree	partially agree	fair agree	poor agree	fair agree	fair agree	partially agree	critical	more than once per three months		2	1	1	1	2	1	1	1	1	2	1	4		1	1	1	2	1	5	5
finished participation	2	female	19	ANONYMIZED	no	no	Medicine	pre study	I do not know	complete agree	complete agree	complete agree	complete agree	do not agree	complete agree	partially agree	partially agree	partially agree	partially agree	partially agree	partially agree	poor agree	partially agree	poor agree	partially agree	poor agree	lethal	more than once per year		3	1	1	4	5	1	5	5	4	1	1	5		5	5	5	5	5	5	5
finished participation	5	male	25	ANONYMIZED	no	yes	Medicine	5. Semester	5. Semester	complete agree	complete agree	complete agree	complete agree	complete agree	complete agree	partially agree	fair agree	partially agree	partially agree	poor agree	fair agree	poor agree	poor agree	partially agree	fair agree	partially agree	lethal	more than once per year		0	1	1	1	1	1	1	1	1	0	1	1		1	1	1	1	1	1	1
finished participation	5	male	28	ANONYMIZED	no	yes	Medicine	5. Semester	5. Semester	fair agree	complete agree	fair agree	complete agree	complete agree	complete agree	partially agree	fair agree	fair agree	poor agree	partially agree	partially agree	partially agree	partially agree	partially agree	partially agree	partially agree	lethal	more than once per year		2	3	5	5	2	1	2	5	4	2	3	3		3	3	2	3	2	4	5
drop-out	3	female	20	ANONYMIZED	yes	no	Medicine	pre study	1. Semester	partially agree	fair agree	poor agree	fair agree	poor agree	fair agree	fair agree	partially agree	poor agree	poor agree	fair agree	partially agree	poor agree	poor agree	partially agree	complete agree	poor agree
finished participation	1	female	26	ANONYMIZED	no	yes	Medicine	do not remember	I do not know	complete agree	fair agree	fair agree	partially agree	poor agree	partially agree	partially agree	partially agree	partially agree	partially agree	partially agree	partially agree	partially agree	partially agree	partially agree	partially agree	partially agree	lethal	more than once per year		1	4	0	0	1	1	1	4	0	1	1	0		1	3	3	5	2	4	5
finished participation	5	female	20	ANONYMIZED	no	no	Medicine	5. Semester	5. Semester	fair agree	complete agree	do not agree	partially agree	poor agree	fair agree	partially agree	partially agree	poor agree	poor agree	partially agree	poor agree	do not agree	partially agree	fair agree	fair agree	partially agree	lethal	more than once per year		5	2	0	5	0	1	4	3	4	4	4	5		4	4	4	4	3	5	5
finished participation	1	female	27	ANONYMIZED	no	yes	Medicine	pre study	I do not know	fair agree	complete agree	complete agree	fair agree	do not agree	complete agree	partially agree	partially agree	partially agree	partially agree	partially agree	partially agree	poor agree	poor agree	partially agree	poor agree	poor agree	critical	more than once per three months		2	2	1	1	1	1	2	2	1	1	1	1		2	4	1	4	4	5	5
finished participation	2	female	28	ANONYMIZED	no	yes	Medicine	do not remember	I do not know	fair agree	complete agree	complete agree	fair agree	fair agree	complete agree	poor agree	poor agree	partially agree	partially agree	fair agree	poor agree	poor agree	poor agree	fair agree	poor agree	fair agree	critical	more than once per three months		2	1	1	1	1	1	1	2	1	1	2	1		2	3	1	3	2	3	4
finished participation	2	male	22	ANONYMIZED	no	yes	Medicine	pre study	6. Semester	fair agree	complete agree	poor agree	partially agree	do not agree	fair agree	partially agree	poor agree	poor agree	do not agree	partially agree	partially agree	do not agree	partially agree	fair agree	partially agree	partially agree	lethal	more than once per year		3	0	2	3	4	1	2	3	3	4	2	2		3	4	2	3	3	4	5
drop-out	2	male	19	ANONYMIZED	no	no	Medicine	do not remember	I do not know	fair agree	poor agree	poor agree	partially agree	poor agree	complete agree	fair agree	partially agree	partially agree	partially agree	partially agree	fair agree	poor agree	poor agree
finished participation	9	male	24	ANONYMIZED	no	no	Medicine	5. Semester	5. Semester	fair agree	complete agree	complete agree	complete agree	poor agree	complete agree	partially agree	fair agree	fair agree	poor agree	partially agree	partially agree	poor agree	poor agree	partially agree	partially agree	poor agree	critical	more than once per 3 years		3	3	2	2	3	1	1	2	2	2	2	3		4	4	4	4	3	4	5
finished participation	7	male	30	ANONYMIZED	no	yes	Medicine	5. Semester	5. Semester	complete agree	complete agree	complete agree	fair agree	partially agree	complete agree	fair agree	complete agree	fair agree	partially agree	fair agree	fair agree	complete agree	partially agree	fair agree	fair agree	fair agree	minor	more than once per 3 years		1	2	1	2	1	1	2	1	3	1	2	4		2	2	1	2	3	5	5
finished participation	3	female	19	ANONYMIZED	no	no	Medicine	2. Semester	I do not know	fair agree	fair agree	fair agree	partially agree	poor agree	complete agree	partially agree	partially agree	partially agree	partially agree	partially agree	poor agree	poor agree	partially agree	fair agree	partially agree	partially agree	lethal	more than once per month		2	1	0	0	1	1	3	1	1	2	1	0		5	5	5	5	5	5	5
finished participation	6	female	21	ANONYMIZED	no	no	Medicine	5. Semester	5. Semester	complete agree	complete agree	partially agree	complete agree	fair agree	complete agree	complete agree	complete agree	partially agree	fair agree	complete agree	complete agree	complete agree	complete agree	fair agree	partially agree	partially agree	lethal	more than once per month		1	1	0	1	1	1	2	1	1	1	3	0		0	0	1	3	1	3	3
drop-out	7	female	21	ANONYMIZED	no	no	Medicine	5. Semester	5. Semester	complete agree	complete agree	fair agree	complete agree	poor agree	complete agree	complete agree	complete agree	fair agree	partially agree	complete agree	partially agree	partially agree	poor agree	partially agree	poor agree	partially agree	major	more than once per month		2	2	1	1	2	1	1	2	1	1	2	2		2	4	2	4	3	5	5
finished participation	4	no answer	22	ANONYMIZED	no	no	Medicine	12. Semester	5. Semester	poor agree	poor agree	do not agree	do not agree	do not agree	complete agree	partially agree	do not agree	partially agree	partially agree	partially agree	fair agree	do not agree	partially agree	do not agree	do not agree	partially agree	lethal	more than once per month		5	4	1	2	0	1	4	3	3	1	3	0		0	0	0	0	4	0	0
finished participation	3	female	21	ANONYMIZED	no	no	Medicine	pre study	I do not know	fair agree	fair agree	partially agree	fair agree	partially agree	fair agree	partially agree	partially agree	partially agree	partially agree	partially agree	partially agree	partially agree	poor agree	fair agree	fair agree	partially agree	lethal	more than once per month		3	2	1	1	2	1	1	1	1	1	1	2		2	3	3	3	3	4	4
finished participation	9	male	23	ANONYMIZED	no	no	Medicine	5. Semester	5. Semester	fair agree	partially agree	fair agree	fair agree	poor agree	partially agree	partially agree	partially agree	partially agree	do not agree	partially agree	poor agree	do not agree	do not agree	do not agree	do not agree	do not agree	lethal	more than once per three months		3	3	3	1	2	1	3	1	1	2	1	2		4	4	4	5	2	5	5
drop-out	1	female	18	ANONYMIZED	no	no	Medicine	do not remember	I do not know
finished participation	8	female	23	ANONYMIZED	no	no	Medicine	5. Semester	5. Semester	fair agree	fair agree	poor agree	fair agree	do not agree	complete agree	fair agree	partially agree	poor agree	poor agree	fair agree	poor agree	partially agree	partially agree	partially agree	partially agree	partially agree	lethal	more than once per month		2	2	1	3	2	1	3	2	1	1	1	2		5	5	5	5	4	5	5
finished participation	9	female	25	ANONYMIZED	no	no	Medicine	5. Semester	5. Semester	fair agree	complete agree	fair agree	fair agree	poor agree	complete agree	partially agree	complete agree	fair agree	poor agree	partially agree	partially agree	partially agree	partially agree	partially agree	partially agree	fair agree	critical	more than once per month		5	4	3	0	2	1	2	1	1	1	1	0		2	3	3	4	3	4	5
finished participation	7	female	23	ANONYMIZED	no	no	Medicine	5. Semester	5. Semester	partially agree	complete agree	complete agree	complete agree	do not agree	complete agree	partially agree	complete agree	fair agree	poor agree	complete agree	partially agree	fair agree	fair agree	poor agree	poor agree	poor agree	lethal	more than once per year		1	1	1	1	1	1	1	1	1	1	1	1		5	5	5	5	5	5	5
drop-out	3	female	20	ANONYMIZED	no	no	Medicine	pre study	I do not know
drop-out	1	female	18	ANONYMIZED	no	no	Medicine	pre study	I do not know	partially agree	complete agree	poor agree	complete agree	poor agree	complete agree	fair agree	fair agree	partially agree	partially agree	fair agree	partially agree	partially agree	poor agree	partially agree	complete agree	partially agree	major	I do not know		4	4	3	3	4	1	1	1	3	2	1	2		1	3	3	4	3	5	5
finished participation	9	female	22	ANONYMIZED	no	no	Medicine	pre study	5. Semester	complete agree	complete agree	complete agree	complete agree	do not agree	complete agree	fair agree	complete agree	fair agree	do not agree	complete agree	partially agree	partially agree	partially agree	poor agree	poor agree	poor agree	lethal	more than once per three months		2	2	2	1	2	1	2	1	1	2	3	5		5	5	5	5	3	5	5
finished participation	7	female	22	ANONYMIZED	no	no	Medicine	1. Semester	5. Semester	complete agree	complete agree	complete agree	complete agree	fair agree	complete agree	fair agree	complete agree	complete agree	partially agree	fair agree	fair agree	complete agree	partially agree	partially agree	partially agree	poor agree	lethal	less than once per 3 years		4	4	1	1	1	1	1	1	1	1	1	4		5	3	1	4	2	4	5
finished participation	7	female	23	ANONYMIZED	no	no	Medicine	5. Semester	5. Semester	fair agree	fair agree	partially agree	complete agree	poor agree	complete agree	fair agree	complete agree	complete agree	partially agree	complete agree	partially agree	partially agree	partially agree	partially agree	do not agree	partially agree	lethal	more than once per year		2	0	1	1	1	1	2	3	0	3	0	3		3	0	3	0	3	0	0
finished participation	7	male	23	ANONYMIZED	no	no	Medicine	5. Semester	5. Semester	fair agree	complete agree	fair agree	poor agree	do not agree	fair agree	fair agree	fair agree	fair agree	do not agree	partially agree	partially agree	poor agree	do not agree	fair agree	poor agree	partially agree	lethal	more than once per three months		3	2	1	2	1	1	2	2	2	2	3	4		2	5	5	5	3	5	5
drop-out	7	female	21	ANONYMIZED	no	no	Medicine	pre study	4. Semester	fair agree	complete agree	fair agree	complete agree	poor agree	fair agree	fair agree	complete agree	complete agree	poor agree	partially agree	fair agree	partially agree	poor agree
drop-out	1	female	18	ANONYMIZED	no	no	Medicine	do not remember	I do not know
finished participation	4	male	20	ANONYMIZED	no	no	Medicine	pre study	5. Semester	fair agree	poor agree	poor agree	partially agree	poor agree	complete agree	partially agree	partially agree	partially agree	fair agree	fair agree	fair agree	fair agree	partially agree	partially agree	partially agree	partially agree	lethal	more than once per year		0	0	0	0	0	0	0	0	0	0	0	0		0	0	0	0	0	0	0
finished participation	9	female	22	ANONYMIZED	no	no	Medicine	5. Semester	5. Semester	complete agree	complete agree	complete agree	complete agree	poor agree	complete agree	complete agree	complete agree	complete agree	poor agree	partially agree	complete agree	partially agree	partially agree	complete agree	partially agree	partially agree	lethal	more than once per month		1	1	1	1	1	1	1	1	2	1	1	2		3	4	2	4	4	5	5
finished participation	8	female	23	ANONYMIZED	no	no	Medicine	5. Semester	5. Semester	fair agree	complete agree	fair agree	fair agree	do not agree	complete agree	fair agree	complete agree	fair agree	do not agree	complete agree	fair agree	do not agree	complete agree	partially agree	do not agree	complete agree	critical	more than once per three months		1	3	0	0	1	1	3	0	3	1	1	0		0	0	0	0	5	0	0
finished participation	5	female	21	ANONYMIZED	no	no	Medicine	5. Semester	5. Semester	fair agree	fair agree	poor agree	partially agree	partially agree	complete agree	fair agree	fair agree	partially agree	partially agree	fair agree	partially agree	partially agree	partially agree	partially agree	fair agree	poor agree	critical	more than once per three months		1	1	0	0	0	1	1	3	3	1	2	0		2	0	0	0	3	5	5
finished participation	6	male	27	ANONYMIZED	no	no	Medicine	5. Semester	5. Semester	fair agree	complete agree	fair agree	fair agree	poor agree	fair agree	fair agree	fair agree	fair agree	poor agree	fair agree	partially agree	partially agree	partially agree	partially agree	partially agree	partially agree	major	more than once per year		3	4	2	1	3	1	5	3	4	4	3	5		4	5	3	4	3	4	5
finished participation	2	female	27	ANONYMIZED	no	yes	Medicine	do not remember	I do not know	fair agree	fair agree	poor agree	complete agree	poor agree	complete agree	partially agree	partially agree	partially agree	partially agree	partially agree	partially agree	partially agree	partially agree	partially agree	partially agree	fair agree	lethal	no answer		2	3	3	3	2	1	1	1	2	1	1	3		3	5	2	5	0	0	0
finished participation	2	female	20	ANONYMIZED	no	no	Medicine	pre study	5. Semester	fair agree	complete agree	partially agree	fair agree	poor agree	partially agree	partially agree	partially agree	partially agree	do not agree	partially agree	poor agree	do not agree	do not agree	poor agree	partially agree	do not agree	critical	more than once per month		4	2	1	1	3	1	3	2	1	2	2	3		3	5	3	5	5	5	5
finished participation	9	male	25	ANONYMIZED	no	no	Medicine	6. Semester	8. Semester	fair agree	fair agree	partially agree	fair agree	poor agree	fair agree	fair agree	fair agree	poor agree	fair agree	fair agree	poor agree	partially agree	partially agree	do not agree	partially agree	poor agree	critical	more than once per three months		2	1	2	1	4	1	3	1	1	1	1	2		4	4	4	4	4	4	4
finished participation	6	female	22	ANONYMIZED	no	no	Medicine	5. Semester	5. Semester	complete agree	fair agree	partially agree	complete agree	poor agree	complete agree	complete agree	complete agree	partially agree	do not agree	complete agree	partially agree	do not agree	complete agree	partially agree	partially agree	complete agree	lethal	less than once per 3 years		1	1	1	0	1	1	2	1	1	1	2	0		2	4	2	4	4	5	5
finished participation	9	male	25	ANONYMIZED	no	no	Medicine	pre study	5. Semester	fair agree	complete agree	partially agree	fair agree	do not agree	fair agree	fair agree	fair agree	partially agree	do not agree	partially agree	partially agree	fair agree	partially agree	partially agree	partially agree	poor agree	lethal	more than once per month		3	1	1	0	1	1	5	2	0	1	2	0		2	3	2	4	3	5	5
finished participation	6	female	23	ANONYMIZED	yes	yes	Medicine	2. Semester	5. Semester	fair agree	complete agree	partially agree	fair agree	poor agree	fair agree	fair agree	partially agree	partially agree	do not agree	poor agree	partially agree	do not agree	do not agree	poor agree	partially agree	do not agree	major	more than once per month		3	2	2	1	4	1	1	4	2	1	1	3		3	5	2	5	4	5	5
drop-out	2	female	20	ANONYMIZED	no	no	Medicine	do not remember	I do not know	fair agree	fair agree	fair agree	fair agree	partially agree	fair agree
drop-out	3	male	29	ANONYMIZED	no	yes	Medicine	pre study	I do not know	fair agree	complete agree	partially agree	fair agree	partially agree	fair agree	partially agree	partially agree	partially agree
finished participation	2	male	27	ANONYMIZED	no	no	Medicine	1. Semester	2. Semester	fair agree	partially agree	partially agree	partially agree	partially agree	fair agree	partially agree	partially agree	partially agree	partially agree	partially agree	partially agree	partially agree	partially agree	partially agree	partially agree	partially agree	major	I do not know		2	2	1	3	2	1	3	3	3	2	3	3		0	0	0	0	0	0	0
finished participation	9	female	22	ANONYMIZED	no	no	Medicine	pre study	5. Semester	complete agree	complete agree	fair agree	complete agree	partially agree	complete agree	complete agree	complete agree	fair agree	partially agree	complete agree	partially agree	partially agree	do not agree	poor agree	fair agree	do not agree	critical	more than once per month		1	1	1	2	1	1	1	4	3	1	3	2		1	2	2	4	2	4	4
finished participation	9	male	31	ANONYMIZED	no	yes	Medicine	5. Semester	5. Semester	fair agree	complete agree	complete agree	fair agree	poor agree	partially agree	fair agree	complete agree	complete agree	poor agree	partially agree	poor agree	do not agree	do not agree	partially agree	do not agree	poor agree	critical	no answer		2	1	3	2	1	1	2	4	3	1	1	5		4	0	3	4	3	5	5
drop-out	5	female	22	ANONYMIZED	no	no	Medicine	5. Semester	5. Semester	fair agree	fair agree	partially agree	partially agree	poor agree	fair agree	fair agree	fair agree	fair agree	poor agree	fair agree
finished participation	8	female	28	ANONYMIZED	no	yes	Medicine	do not remember	5. Semester	partially agree	complete agree	fair agree	fair agree	poor agree	complete agree	partially agree	fair agree	partially agree	do not agree	poor agree	fair agree	poor agree	partially agree	fair agree	do not agree	fair agree	lethal	more than once per month		1	1	1	1	1	1	2	1	1	1	1	1		4	5	3	4	4	5	5
drop-out	1	female	19	ANONYMIZED	no	no	Medicine	do not remember	I do not know	do not agree	do not agree	do not agree	do not agree	do not agree	partially agree
finished participation	8	male	25	ANONYMIZED	no	no	Medicine	5. Semester	5. Semester	complete agree	fair agree	poor agree	partially agree	do not agree	fair agree	complete agree	fair agree	do not agree	poor agree	partially agree	partially agree	fair agree	poor agree	partially agree	partially agree	partially agree	critical	more than once per year		1	2	1	1	1	1	2	2	1	1	1	2		3	5	5	5	5	5	5
finished participation	6	female	24	ANONYMIZED	no	no	Medicine	1. Semester	5. Semester	complete agree	complete agree	partially agree	partially agree	poor agree	complete agree	complete agree	complete agree	fair agree	fair agree	complete agree	fair agree	complete agree	partially agree	fair agree	complete agree	complete agree	lethal	I do not know		3	2	2	1	3	1	1	1	2	1	2	2		2	2	1	3	1	4	5
finished participation	9	female	23	ANONYMIZED	no	no	Medicine	5. Semester	5. Semester	complete agree	complete agree	do not agree	fair agree	do not agree	complete agree	partially agree	fair agree	poor agree	do not agree	complete agree	poor agree	poor agree	fair agree	partially agree	fair agree	fair agree	major	more than once per month		3	1	2	1	2	1	2	1	1	2	2	3		5	5	5	5	3	5	5
finished participation	6	female	25	ANONYMIZED	no	no	Medicine	5. Semester	5. Semester	fair agree	fair agree	fair agree	partially agree	poor agree	fair agree	fair agree	fair agree	fair agree	do not agree	partially agree	partially agree	poor agree	partially agree	fair agree	partially agree	partially agree	lethal	more than once per year		3	1	2	2	2	1	1	1	1	1	1	3		5	5	3	3	3	5	5
finished participation	7	male	1	ANONYMIZED	no	no	Medicine	5. Semester	5. Semester	complete agree	complete agree	poor agree	fair agree	partially agree	complete agree	partially agree	fair agree	poor agree	fair agree	fair agree	partially agree	partially agree	poor agree	partially agree	fair agree	partially agree	lethal	more than once per year		1	2	1	0	1	1	1	0	0	2	3	0		4	0	4	4	2	3	4
drop-out	8	female	22	ANONYMIZED	no	no	Medicine	5. Semester	5. Semester
finished participation	4	female	21	ANONYMIZED	no	no	Medicine	do not remember	I do not know	fair agree	fair agree	fair agree	complete agree	fair agree	complete agree	fair agree	fair agree	fair agree	fair agree	complete agree	fair agree	fair agree	complete agree	partially agree	fair agree	complete agree	lethal	more than once per three months		1	1	1	3	1	1	1	1	1	1	3	2		1	1	1	2	1	3	5
finished participation	1	female	20	ANONYMIZED	no	no	Medicine	pre study	I do not know	fair agree	fair agree	partially agree	complete agree	poor agree	complete agree	fair agree	fair agree	fair agree	partially agree	fair agree	poor agree	partially agree	poor agree	partially agree	complete agree	partially agree	lethal	more than once per three months		1	1	1	1	2	1	1	1	2	1	1	1		1	4	1	4	2	4	5
finished participation	5	female	22	ANONYMIZED	no	no	Medicine	pre study	5. Semester	complete agree	complete agree	complete agree	complete agree	fair agree	complete agree	fair agree	complete agree	fair agree	fair agree	complete agree	fair agree	poor agree	poor agree	fair agree	poor agree	poor agree	major	more than once per month		1	0	2	0	2	1	1	2	0	1	1	0		0	0	2	0	0	0	0
finished participation	12	male	28	ANONYMIZED	no	no	Medicine	3. Semester	7. Semester	complete agree	complete agree	complete agree	complete agree	fair agree	complete agree	fair agree	fair agree	partially agree	poor agree	partially agree	fair agree	partially agree	fair agree	partially agree	fair agree	partially agree	lethal	more than once per month		1	1	1	1	1	1	5	2	1	1	2	5		3	2	2	2	2	2	4
finished participation	6	male	21	ANONYMIZED	no	no	Medicine	pre study	5. Semester	complete agree	complete agree	complete agree	complete agree	partially agree	complete agree	complete agree	complete agree	complete agree	fair agree	fair agree	fair agree	fair agree	fair agree	partially agree	partially agree	fair agree	lethal	more than once per month		1	1	1	1	1	1	1	1	3	1	3	3		4	4	4	4	3	5	5
drop-out	1	male	18	ANONYMIZED	no	no	Medicine	1. Semester	I do not know	fair agree	complete agree	fair agree	partially agree	partially agree	complete agree	fair agree	fair agree	fair agree	fair agree	fair agree
drop-out	1	female	19	ANONYMIZED	no	no	Medicine	pre study	I do not know	fair agree	complete agree	partially agree	fair agree	partially agree	complete agree
finished participation	4	male	20	ANONYMIZED	no	no	Medicine	pre study	5. Semester	complete agree	fair agree	partially agree	fair agree	partially agree	complete agree	complete agree	fair agree	partially agree	complete agree	fair agree	fair agree	fair agree	fair agree	complete agree	fair agree	fair agree	lethal	more than once per three months		3	0	1	2	3	1	1	1	2	1	2	0		3	2	1	4	2	0	0
finished participation	9	female	24	ANONYMIZED	no	no	Medicine	5. Semester	5. Semester	complete agree	complete agree	partially agree	fair agree	poor agree	complete agree	fair agree	fair agree	partially agree	poor agree	partially agree	complete agree	partially agree	poor agree	fair agree	fair agree	poor agree	critical	more than once per three months		1	1	1	1	1	1	3	3	4	1	2	2		3	3	3	3	3	4	4
finished participation	5	male	21	ANONYMIZED	no	no	Medicine	pre study	5. Semester	complete agree	complete agree	poor agree	complete agree	poor agree	fair agree	fair agree	fair agree	partially agree	do not agree	fair agree	fair agree	poor agree	partially agree	fair agree	fair agree	partially agree	lethal	more than once per month		3	2	2	0	1	1	4	4	0	3	2	4		2	5	2	4	3	5	5
drop-out	7	female	29	ANONYMIZED	no	yes	Medicine	5. Semester	5. Semester	complete agree	fair agree	fair agree	fair agree	poor agree	complete agree
finished participation	5	male	21	ANONYMIZED	no	no	Medicine	5. Semester	5. Semester	complete agree	complete agree	partially agree	fair agree	fair agree	complete agree	fair agree	fair agree	fair agree	fair agree	complete agree	partially agree	complete agree	partially agree	fair agree	complete agree	fair agree	major	more than once per year		2	3	3	3	3	1	4	1	2	1	1	2		2	4	2	4	1	4	5
drop-out	3	female	20	ANONYMIZED	no	no	Medicine	2. Semester	I do not know	complete agree	complete agree	complete agree	partially agree	poor agree	complete agree
finished participation	8	male	31	ANONYMIZED	yes	yes	Medicine	pre study	6. Semester	fair agree	fair agree	partially agree	fair agree	poor agree	complete agree	fair agree	fair agree	partially agree	poor agree	fair agree	fair agree	fair agree	partially agree	partially agree	poor agree	do not agree	critical	more than once per month		1	3	1	1	1	1	2	3	3	1	3	0		4	4	4	4	3	5	5
drop-out	1	female	1	ANONYMIZED	yes	no	Medicine	pre study	I do not know	complete agree	complete agree	complete agree	complete agree	poor agree	complete agree	partially agree	poor agree	partially agree	poor agree	partially agree	partially agree	poor agree	partially agree	fair agree	fair agree	fair agree	lethal	more than once per three months		3	2	2	2	2	1	3	1	1	1	1	3		2	4	2	4	3	0	0
drop-out	7	female	25	ANONYMIZED	no	yes	Medicine	pre study	5. Semester	complete agree	complete agree	fair agree	fair agree	poor agree	complete agree	partially agree	partially agree	partially agree	do not agree	partially agree	fair agree	poor agree	partially agree
finished participation	3	female	1	ANONYMIZED	no	no	Medicine	do not remember	2. Semester	fair agree	fair agree	fair agree	poor agree	poor agree	complete agree	fair agree	partially agree	fair agree	do not agree	partially agree	partially agree	poor agree	partially agree	partially agree	poor agree	partially agree	major	more than once per year		0	2	0	1	3	1	1	3	3	0	3	0		3	0	0	0	0	5	5
finished participation	6	female	26	ANONYMIZED	no	yes	Medicine	pre study	5. Semester	fair agree	complete agree	partially agree	fair agree	poor agree	poor agree	fair agree	fair agree	partially agree	fair agree	fair agree	partially agree	poor agree	partially agree	partially agree	poor agree	partially agree	critical	more than once per month		2	2	2	1	2	1	3	3	3	2	2	2		4	4	3	4	3	4	4
finished participation	8	female	23	ANONYMIZED	no	no	Medicine	5. Semester	5. Semester	fair agree	fair agree	partially agree	complete agree	poor agree	fair agree	fair agree	fair agree	partially agree	partially agree	fair agree	partially agree	partially agree	fair agree	fair agree	partially agree	fair agree	lethal	I do not know		1	2	1	2	2	1	3	1	2	1	1	5		3	4	4	4	4	4	5
finished participation	8	male	31	ANONYMIZED	no	yes	Medicine	5. Semester	5. Semester	fair agree	complete agree	fair agree	poor agree	do not agree	partially agree	fair agree	fair agree	fair agree	do not agree	poor agree	poor agree	do not agree	do not agree	partially agree	partially agree	do not agree	lethal	more than once per month		5	2	2	1	4	1	5	1	4	1	1	4		5	5	5	5	5	5	5
finished participation	11	male	1	ANONYMIZED	no	yes	Dental Medicine	pre study	6. Semester	fair agree	fair agree	fair agree	partially agree	partially agree	fair agree	fair agree	fair agree	fair agree	fair agree	fair agree	partially agree	poor agree	partially agree	partially agree	partially agree	partially agree	major	more than once per three months		1	0	0	0	1	1	1	0	0	1	1	2		3	0	0	0	0	0	0
finished participation	1	female	20	ANONYMIZED	no	no	Medicine	1. Semester	I do not know	fair agree	complete agree	fair agree	complete agree	partially agree	complete agree	complete agree	complete agree	complete agree	complete agree	complete agree	poor agree	do not agree	poor agree	complete agree	complete agree	complete agree	critical	more than once per month		3	3	2	1	2	1	2	2	2	1	1	0		0	0	0	0	0	5	5
finished participation	4	male	30	ANONYMIZED	no	yes	Medicine	pre study	5. Semester	complete agree	complete agree	complete agree	complete agree	poor agree	complete agree	partially agree	partially agree	partially agree	partially agree	partially agree	partially agree	partially agree	partially agree	partially agree	partially agree	partially agree	critical	more than once per month		4	1	1	2	3	1	1	1	1	1	1	4		3	3	1	3	3	4	5
finished participation	7	male	30	ANONYMIZED	no	yes	Medicine	2. Semester	3. Semester	complete agree	complete agree	fair agree	complete agree	poor agree	fair agree	partially agree	partially agree	poor agree	do not agree	partially agree	partially agree	do not agree	poor agree	fair agree	do not agree	poor agree	lethal	more than once per three months		2	2	2	1	4	1	1	3	2	1	2	4		2	4	1	4	3	5	5
finished participation	5	female	21	ANONYMIZED	no	no	Medicine	pre study	1. Semester	fair agree	fair agree	partially agree	fair agree	do not agree	fair agree	fair agree	fair agree	poor agree	do not agree	partially agree	partially agree	do not agree	poor agree	poor agree	partially agree	do not agree	lethal	more than once per three months		4	3	2	3	2	1	4	3	4	2	3	5		5	4	3	5	3	5	5
finished participation	12	female	27	ANONYMIZED	no	yes	Medicine	pre study	5. Semester	complete agree	complete agree	fair agree	complete agree	partially agree	complete agree	fair agree	complete agree	fair agree	partially agree	partially agree	fair agree	fair agree	partially agree	partially agree	partially agree	partially agree	critical	more than once per year		3	2	2	0	3	1	3	1	1	1	2	3		2	2	2	2	2	3	4
drop-out	10	female	24	ANONYMIZED	no	no	Dental Medicine	6. Semester	6. Semester	complete agree	fair agree	partially agree	complete agree	poor agree	complete agree	fair agree	fair agree	partially agree	partially agree	partially agree	fair agree	fair agree	fair agree	fair agree	fair agree	fair agree	major	more than once per month		2	1	1	1	2	1	1	1	1	1	2	3		2	5	5	5	2	5	5
finished participation	1	female	18	ANONYMIZED	no	no	Medicine	do not remember	I do not know	partially agree	poor agree	fair agree	partially agree	do not agree	partially agree	fair agree	fair agree	fair agree	poor agree	partially agree	fair agree	partially agree	fair agree	fair agree	partially agree	fair agree	lethal	more than once per year		1	1	1	1	1	1	4	2	2	2	4	3		3	2	2	2	4	1	2
drop-out	5	male	20	ANONYMIZED	no	no	Medicine	1. Semester	1. Semester	fair agree	fair agree	partially agree	poor agree	poor agree	fair agree	fair agree	fair agree	partially agree	poor agree	poor agree
drop-out	4	female	20	ANONYMIZED	no	no	Medicine	pre study	I do not know	fair agree	complete agree	fair agree	fair agree	poor agree	fair agree
finished participation	7	female	24	ANONYMIZED	no	yes	Dental Medicine	1. Semester	6. Semester	complete agree	complete agree	fair agree	partially agree	partially agree	fair agree	partially agree	fair agree	fair agree	partially agree	partially agree	partially agree	fair agree	poor agree	complete agree	complete agree	complete agree	lethal	more than once per month		2	1	2	1	1	1	1	1	1	2	2	2		2	3	1	2	2	4	5
finished participation	11	female	35	ANONYMIZED	no	yes	Medicine	do not remember	I do not know	complete agree	fair agree	complete agree	fair agree	partially agree	complete agree	fair agree	fair agree	fair agree	poor agree	fair agree	fair agree	poor agree	partially agree	fair agree	poor agree	partially agree	critical	more than once per three months		2	1	1	1	1	1	1	3	1	1	3	3		3	5	3	4	2	3	5
drop-out	11	male	24	ANONYMIZED	no	no	Dental Medicine	6. Semester	10. Semester
drop-out	2	female	24	ANONYMIZED	no	yes	Medicine	pre study	1. Semester	complete agree	complete agree	fair agree	complete agree	partially agree	fair agree	partially agree	partially agree	partially agree	poor agree	fair agree	partially agree	poor agree	partially agree	fair agree	complete agree	partially agree	critical	more than once per month		2	1	1	1	1	1	2	1	2	2	1	1		2	3	2	3	2	4	5
drop-out	10	female	25	ANONYMIZED	no	yes	Medicine	pre study	5. Semester	complete agree	complete agree	fair agree	fair agree	poor agree	complete agree	fair agree	fair agree	fair agree	partially agree	partially agree	fair agree	fair agree	poor agree	fair agree	partially agree	partially agree	lethal	more than once per year		1	1	1	1	1	1	1	1	2	1	2	1		4	4	4	4	4	4	5
finished participation	10	female	23	ANONYMIZED	no	no	Medicine	pre study	I do not know	complete agree	complete agree	partially agree	fair agree	fair agree	complete agree	fair agree	complete agree	partially agree	poor agree	complete agree	partially agree	partially agree	poor agree	poor agree	partially agree	poor agree	critical	more than once per month		2	0	2	1	2	1	2	2	2	2	2	0		5	5	5	5	3	5	5
drop-out	10	male	27	ANONYMIZED	no	yes	Medicine	6. Semester	I do not know	complete agree	complete agree	partially agree	fair agree	poor agree	fair agree	partially agree	partially agree	partially agree	poor agree	poor agree	poor agree	do not agree	do not agree	poor agree	do not agree	do not agree	lethal	more than once per month		3	4	1	1	3	1	1	4	4	1	1	3		5	2	2	3	4	4	5
finished participation	6	female	1	ANONYMIZED	no	no	Medicine	5. Semester	6. Semester	partially agree	fair agree	partially agree	partially agree	poor agree	complete agree	partially agree	fair agree	partially agree	do not agree	complete agree	partially agree	do not agree	fair agree	partially agree	poor agree	fair agree	major	I do not know		2	0	1	0	4	1	4	3	3	2	2	0		0	0	0	0	4	0	0
finished participation	12	male	28	ANONYMIZED	no	yes	Medicine	pre study	5. Semester	complete agree	complete agree	complete agree	complete agree	partially agree	complete agree	fair agree	fair agree	fair agree	partially agree	fair agree	partially agree	poor agree	poor agree	fair agree	poor agree	partially agree	major	more than once per three months		1	1	1	1	1	1	1	1	1	1	1	2		4	4	2	3	3	4	5
finished participation	1	female	20	ANONYMIZED	no	no	Medicine	1. Semester	I do not know	fair agree	fair agree	fair agree	fair agree	poor agree	complete agree	fair agree	fair agree	partially agree	partially agree	partially agree	partially agree	partially agree	poor agree	partially agree	fair agree	partially agree	lethal	I do not know		3	3	1	1	4	1	2	1	4	3	2	2		5	5	5	5	5	5	5
finished participation	2	female	20	ANONYMIZED	no	no	Medicine	pre study	1. Semester	complete agree	fair agree	partially agree	complete agree	partially agree	complete agree	fair agree	fair agree	partially agree	partially agree	fair agree	fair agree	poor agree	partially agree	fair agree	partially agree	fair agree	critical	more than once per month		2	1	2	1	2	1	1	1	3	1	1	3		4	2	3	3	1	5	5
drop-out	11	female	24	ANONYMIZED	no	no	Medicine	pre study	1. Semester	complete agree	complete agree	complete agree	complete agree	partially agree	complete agree	partially agree	partially agree	partially agree	poor agree	partially agree	poor agree	poor agree	do not agree	partially agree	do not agree	poor agree	lethal	more than once per month		2	1	1	1	1	1	1	1	1	2	1	1		2	2	3	3	3	4	4
finished participation	3	female	20	ANONYMIZED	no	no	Medicine	pre study	1. Semester	complete agree	fair agree	partially agree	fair agree	partially agree	complete agree	fair agree	fair agree	fair agree	fair agree	fair agree	complete agree	fair agree	fair agree	complete agree	fair agree	fair agree	critical	more than once per year		1	2	2	2	1	1	1	2	3	1	2	2		0	0	0	0	0	0	0
drop-out	3	male	20	ANONYMIZED	no	no	Medicine	1. Semester	1. Semester	fair agree	fair agree	partially agree	partially agree	poor agree	complete agree	fair agree	partially agree	partially agree	poor agree	fair agree	complete agree	complete agree	fair agree	fair agree	complete agree	partially agree	lethal	more than once per three months		2	1	3	3	2	1	1	4	3	2	2	4		1	2	3	4	3	5	5
drop-out	9	female	24	ANONYMIZED	yes	no	Medicine	4. Semester	5. Semester
drop-out	3	female	29	ANONYMIZED	yes	no	Medicine	1. Semester	1. Semester	complete agree	complete agree	complete agree	partially agree	poor agree	complete agree
finished participation	4	female	26	ANONYMIZED	no	yes	Medicine	pre study	I do not know	fair agree	complete agree	fair agree	fair agree	partially agree	fair agree	partially agree	partially agree	poor agree	do not agree	partially agree	partially agree	do not agree	partially agree	fair agree	partially agree	partially agree	major	more than once per three months		1	1	1	1	3	1	1	2	2	1	1	3		2	0	1	2	3	4	4
drop-out	1	male	19	ANONYMIZED	no	no	Medicine	1. Semester	I do not know
finished participation	10	female	27	ANONYMIZED	no	no	Medicine	2. Semester	5. Semester	fair agree	fair agree	partially agree	poor agree	do not agree	complete agree	fair agree	fair agree	fair agree	fair agree	fair agree	poor agree	do not agree	poor agree	fair agree	fair agree	poor agree	lethal	more than once per month		3	2	1	1	1	1	4	2	5	1	2	3		1	5	5	5	2	5	5
finished participation	10	female	31	ANONYMIZED	yes	yes	Medicine	5. Semester	I do not know	fair agree	complete agree	partially agree	fair agree	poor agree	complete agree	partially agree	fair agree	partially agree	poor agree	partially agree	poor agree	partially agree	poor agree	partially agree	fair agree	partially agree	critical	more than once per month		2	2	2	1	1	1	3	2	2	2	3	3		2	4	3	4	3	3	5
finished participation	6	female	30	ANONYMIZED	no	yes	Medicine	pre study	6. Semester	fair agree	complete agree	fair agree	complete agree	partially agree	complete agree	partially agree	fair agree	fair agree	poor agree	partially agree	fair agree	fair agree	partially agree	fair agree	partially agree	partially agree	critical	more than once per month		2	2	1	1	3	1	1	1	1	1	1	2		3	4	4	4	4	5	5
finished participation	3	female	20	ANONYMIZED	no	no	Medicine	pre study	1. Semester	complete agree	complete agree	fair agree	complete agree	fair agree	fair agree	fair agree	fair agree	partially agree	fair agree	fair agree	complete agree	fair agree	poor agree	fair agree	partially agree	partially agree	critical	more than once per month		2	2	1	1	1	1	1	1	1	1	1	2		2	2	1	2	1	3	4
finished participation	12	female	27	ANONYMIZED	no	no	Medicine	pre study	5. Semester	fair agree	complete agree	complete agree	fair agree	partially agree	complete agree	complete agree	complete agree	complete agree	partially agree	fair agree	partially agree	poor agree	partially agree	partially agree	poor agree	partially agree	lethal	less than once per 3 years		3	0	1	1	4	1	4	1	2	1	2	3		3	4	2	2	2	2	4
finished participation	4	female	24	ANONYMIZED	yes	no	Medicine	pre study	I do not know	complete agree	complete agree	complete agree	fair agree	do not agree	complete agree	partially agree	poor agree	poor agree	do not agree	do not agree	partially agree	fair agree	partially agree	complete agree	do not agree	do not agree	major	more than once per year		5	0	1	3	0	1	5	3	4	1	4	5		5	5	5	5	3	5	5
drop-out		female	19	ANONYMIZED	no	no	Medicine	do not remember	I do not know
finished participation	9	male	24	ANONYMIZED	no	no	Medicine	pre study	5. Semester	complete agree	complete agree	complete agree	fair agree	partially agree	complete agree	complete agree	complete agree	complete agree	fair agree	complete agree	complete agree	complete agree	complete agree	poor agree	poor agree	poor agree	lethal	more than once per year		2	1	1	1	1	1	1	1	2	1	1	2		3	3	3	3	3	3	3
finished participation	12	no answer	27	ANONYMIZED	no	yes	Medicine	do not remember	I do not know	complete agree	complete agree	fair agree	fair agree	fair agree	complete agree	partially agree	fair agree	fair agree	partially agree	fair agree	partially agree	partially agree	partially agree	fair agree	fair agree	partially agree	lethal	more than once per month		1	1	1	1	1	1	1	1	1	1	1	1		1	2	1	3	1	3	3
finished participation	1	female	19	ANONYMIZED	no	no	Medicine	pre study	I do not know	fair agree	fair agree	fair agree	complete agree	poor agree	fair agree	fair agree	partially agree	fair agree	do not agree	fair agree	complete agree	do not agree	do not agree	partially agree	poor agree	poor agree	major	more than once per three months		1	0	0	0	0	0	3	0	0	1	3	0		0	0	0	0	4	0	0
finished participation	11	male	30	ANONYMIZED	no	yes	Medicine	pre study	5. Semester	fair agree	complete agree	complete agree	fair agree	partially agree	complete agree	fair agree	fair agree	fair agree	fair agree	complete agree	partially agree	partially agree	fair agree	fair agree	complete agree	fair agree	lethal	more than once per three months		1	1	1	1	1	1	2	4	3	1	1	3		2	2	2	2	2	4	4
drop-out	4	female	1	ANONYMIZED	no	no	no answer	pre study	I do not know	partially agree	fair agree	fair agree	complete agree	poor agree	poor agree
finished participation	2	female	19	ANONYMIZED	no	no	Medicine	1. Semester	I do not know	fair agree	complete agree	partially agree	fair agree	do not agree	partially agree	partially agree	partially agree	partially agree	partially agree	partially agree	partially agree	fair agree	poor agree	partially agree	fair agree	partially agree	critical	more than once per year		3	1	1	1	1	1	1	2	2	3	1	2		5	5	5	5	5	5	5
finished participation	3	male	24	ANONYMIZED	no	yes	Medicine	do not remember	I do not know	partially agree	fair agree	partially agree	partially agree	do not agree	complete agree	partially agree	partially agree	partially agree	partially agree	partially agree	partially agree	fair agree	partially agree	partially agree	poor agree	poor agree	critical	more than once per month		3	1	2	0	2	1	1	0	2	1	1	2		4	0	3	3	3	4	5
finished participation	4	male	22	ANONYMIZED	no	no	Medicine	1. Semester	1. Semester	complete agree	complete agree	partially agree	complete agree	partially agree	fair agree	fair agree	partially agree	fair agree	poor agree	partially agree	partially agree	poor agree	poor agree	fair agree	partially agree	partially agree	critical	more than once per three months		1	1	1	1	2	1	1	2	2	1	1	3		2	0	2	3	2	3	5
finished participation	2	female	24	ANONYMIZED	no	yes	Medicine	pre study	I do not know	complete agree	complete agree	complete agree	complete agree	poor agree	fair agree	poor agree	partially agree	fair agree	do not agree	partially agree	partially agree	do not agree	partially agree	complete agree	complete agree	complete agree	lethal	more than once per three months		2	1	3	1	1	1	1	2	1	1	1	1		1	4	1	3	3	4	5
finished participation	7	male	27	ANONYMIZED	no	yes	Medicine	pre study	5. Semester	fair agree	complete agree	fair agree	fair agree	poor agree	complete agree	partially agree	partially agree	partially agree	do not agree	partially agree	fair agree	poor agree	partially agree	fair agree	do not agree	poor agree	major	more than once per month		2	3	1	3	2	1	4	0	2	1	1	4		2	0	3	4	4	4	5
finished participation	11	male	23	ANONYMIZED	no	no	Medicine	1. Semester	1. Semester	fair agree	complete agree	partially agree	complete agree	poor agree	fair agree	fair agree	fair agree	partially agree	poor agree	fair agree	fair agree	fair agree	fair agree	fair agree	poor agree	partially agree	lethal	more than once per year		3	4	2	3	1	1	2	2	2	1	3	4		2	4	2	3	2	3	3
finished participation	7	female	21	ANONYMIZED	no	no	Medicine	1. Semester	5. Semester	complete agree	complete agree	fair agree	complete agree	poor agree	poor agree	fair agree	fair agree	partially agree	poor agree	poor agree	partially agree	poor agree	do not agree	partially agree	do not agree	do not agree	critical	more than once per month		2	3	1	1	1	1	1	1	1	1	4	3		4	5	0	5	4	5	5
drop-out	10	female	31	ANONYMIZED	no	yes	Dental Medicine	7. Semester	7. Semester	complete agree	complete agree	complete agree	complete agree	complete agree	complete agree	fair agree	fair agree	fair agree	fair agree	fair agree	partially agree	partially agree	partially agree	fair agree	fair agree	fair agree	major	more than once per month		3	2	3	3	3	2	3	3	3	3	3	2		3	3	3	2	2	5	5
finished participation	3	male	19	ANONYMIZED	no	no	Medicine	pre study	1. Semester	fair agree	complete agree	fair agree	fair agree	poor agree	fair agree	partially agree	fair agree	fair agree	poor agree	partially agree	fair agree	fair agree	fair agree	fair agree	partially agree	poor agree	critical	more than once per three months		1	1	1	1	1	1	2	2	3	1	1	1		1	2	2	4	3	4	5
finished participation	6	male	27	ANONYMIZED	no	yes	Medicine	pre study	1. Semester	complete agree	fair agree	partially agree	fair agree	poor agree	fair agree	fair agree	fair agree	fair agree	partially agree	fair agree	partially agree	partially agree	partially agree	fair agree	fair agree	partially agree	lethal	more than once per three months		1	1	1	2	2	3	2	4	3	1	3	1		0	0	0	0	3	0	0
drop-out	1	male	26	ANONYMIZED	no	yes	Medicine	pre study	I do not know	fair agree	complete agree	complete agree	fair agree	partially agree	complete agree	do not agree	poor agree	poor agree	do not agree	poor agree	partially agree	do not agree	poor agree	do not agree	poor agree	poor agree	critical	more than once per year		0	1	1	1	1	1	2	0	1	0	1	1		0	0	0	0	0	0	0
finished participation	3	female	21	ANONYMIZED	no	no	Medicine	1. Semester	I do not know	fair agree	fair agree	poor agree	fair agree	poor agree	complete agree	partially agree	partially agree	poor agree	do not agree	poor agree	partially agree	poor agree	do not agree	fair agree	complete agree	partially agree	major	more than once per three months		3	2	1	1	3	1	2	3	1	1	3	2		0	0	0	0	0	5	5
drop-out	10	female	25	ANONYMIZED	no	no	Medicine	1. Semester	5. Semester	fair agree	fair agree	partially agree	fair agree	poor agree	fair agree	partially agree	partially agree	partially agree	do not agree	partially agree	partially agree	partially agree	poor agree	fair agree	partially agree	fair agree	lethal	more than once per month		3	1	1	1	1	1	2	3	2	4	1	3		3	3	3	3	3	4	5
finished participation	9	female	24	ANONYMIZED	yes	no	Medicine	6. Semester	6. Semester	fair agree	complete agree	poor agree	partially agree	partially agree	complete agree	fair agree	fair agree	partially agree	complete agree	fair agree	fair agree	fair agree	fair agree	fair agree	fair agree	fair agree	lethal	I do not know		1	1	2	2	1	1	4	3	2	3	3	5		0	0	0	5	1	0	5
drop-out	3	male	19	ANONYMIZED	no	no	Medicine	1. Semester	I do not know	fair agree	fair agree	do not agree	poor agree	do not agree	do not agree
finished participation	5	female	1	ANONYMIZED	no	yes	Dental Medicine	pre study	I do not know	complete agree	complete agree	complete agree	fair agree	poor agree	fair agree	partially agree	poor agree	partially agree	poor agree	partially agree	partially agree	poor agree	partially agree	poor agree	poor agree	partially agree	lethal	more than once per 3 years		2	1	0	0	0	1	4	2	0	2	4	0		3	2	1	1	4	5	5
drop-out	5	male	21	ANONYMIZED	no	no	Medicine	2. Semester	5. Semester	complete agree	complete agree	complete agree	complete agree	poor agree	fair agree	poor agree	fair agree	poor agree	do not agree	fair agree
finished participation	9	female	24	ANONYMIZED	no	no	Medicine	pre study	1. Semester	fair agree	fair agree	partially agree	fair agree	do not agree	complete agree	fair agree	fair agree	partially agree	do not agree	fair agree	fair agree	do not agree	fair agree	fair agree	partially agree	fair agree	lethal	more than once per three months		2	0	2	0	4	1	4	1	2	1	1	0		5	5	5	5	5	5	5
finished participation	2	male	33	ANONYMIZED	no	no	Medicine	1. Semester	1. Semester	complete agree	complete agree	complete agree	complete agree	complete agree	complete agree	fair agree	partially agree	complete agree	complete agree	fair agree	complete agree	complete agree	complete agree	complete agree	complete agree	fair agree	major	more than once per year		2	1	1	1	2	1	1	1	1	1	2	2		5	5	5	5	5	2	2
finished participation	8	female	22	ANONYMIZED	no	no	Medicine	5. Semester	7. Semester	fair agree	fair agree	partially agree	complete agree	partially agree	complete agree	fair agree	fair agree	partially agree	poor agree	fair agree	fair agree	partially agree	partially agree	fair agree	partially agree	partially agree	major	more than once per year		1	2	1	1	1	1	2	3	2	1	2	2		2	4	4	4	2	5	5
drop-out	5	female	26	ANONYMIZED	yes	no	Medicine	5. Semester	I do not know	fair agree	fair agree	complete agree	fair agree	poor agree	complete agree
finished participation	3	female	27	ANONYMIZED	no	yes	Medicine	pre study	I do not know	complete agree	complete agree	complete agree	complete agree	complete agree	complete agree	partially agree	poor agree	poor agree	poor agree	fair agree	partially agree	partially agree	partially agree	fair agree	fair agree	fair agree	lethal	more than once per month		1	2	1	1	2	1	2	1	1	1	1	1		3	2	1	2	1	2	4
finished participation	4	male	26	ANONYMIZED	no	yes	Medicine	pre study	I do not know	complete agree	complete agree	complete agree	fair agree	partially agree	fair agree	partially agree	partially agree	partially agree	poor agree	poor agree	partially agree	partially agree	partially agree	partially agree	partially agree	poor agree	lethal	more than once per year		1	3	3	1	1	1	1	1	1	1	1	4		0	2	2	4	3	0	0
finished participation	1	female	24	ANONYMIZED	no	no	no answer	pre study	I do not know	complete agree	fair agree	partially agree	complete agree	partially agree	complete agree	partially agree	partially agree	poor agree	partially agree	partially agree	partially agree	partially agree	poor agree	poor agree	partially agree	poor agree	major	more than once per month		3	1	1	2	1	1	1	2	2	3	2	3		2	1	1	3	2	4	5
finished participation	2	male	22	ANONYMIZED	no	yes	Medicine	pre study	1. Semester	complete agree	complete agree	complete agree	complete agree	fair agree	fair agree	partially agree	fair agree	partially agree	do not agree	partially agree	partially agree	partially agree	poor agree	fair agree	partially agree	partially agree	critical	more than once per month		2	2	2	1	2	1	2	2	2	1	2	1		2	4	2	4	3	4	5
finished participation	9	female	24	ANONYMIZED	no	no	Medicine	5. Semester	5. Semester	complete agree	complete agree	partially agree	fair agree	do not agree	fair agree	fair agree	complete agree	fair agree	poor agree	partially agree	fair agree	poor agree	fair agree	fair agree	poor agree	fair agree	major	more than once per month		4	3	2	2	3	1	3	2	3	2	3	2		0	0	0	0	5	5	5
drop-out	1	female	18	ANONYMIZED	no	no	Medicine	1. Semester	I do not know
finished participation	3	male	19	ANONYMIZED	no	no	Medicine	pre study	1. Semester	fair agree	complete agree	partially agree	partially agree	poor agree	complete agree	partially agree	fair agree	partially agree	poor agree	fair agree	complete agree	fair agree	partially agree	fair agree	partially agree	poor agree	lethal	I do not know		1	2	1	1	2	1	4	1	2	1	2	1		4	4	3	3	3	4	5
finished participation	2	female	28	ANONYMIZED	no	yes	Medicine	pre study	1. Semester	fair agree	fair agree	complete agree	fair agree	poor agree	complete agree	partially agree	poor agree	partially agree	do not agree	partially agree	fair agree	partially agree	partially agree	partially agree	fair agree	fair agree	critical	more than once per month		3	4	1	3	2	1	4	3	3	3	2	2		2	3	1	2	2	4	5
finished participation	4	female	43	ANONYMIZED	no	yes	Dental Medicine	pre study	I do not know	fair agree	fair agree	fair agree	fair agree	fair agree	fair agree	partially agree	partially agree	partially agree	poor agree	partially agree	partially agree	partially agree	partially agree	fair agree	fair agree	partially agree	critical	more than once per year		0	0	0	0	0	0	0	0	0	0	0	0		0	0	0	0	3	0	0
finished participation	3	male	21	ANONYMIZED	no	no	Medicine	do not remember	1. Semester	fair agree	complete agree	poor agree	complete agree	poor agree	complete agree	fair agree	partially agree	partially agree	do not agree	complete agree	poor agree	do not agree	partially agree	poor agree	fair agree	partially agree	critical	more than once per year		4	3	2	1	3	1	2	1	1	3	1	5		5	5	5	5	3	5	5
finished participation	5	male	24	ANONYMIZED	no	no	Medicine	1. Semester	I do not know	complete agree	fair agree	fair agree	fair agree	poor agree	fair agree	fair agree	fair agree	fair agree	fair agree	fair agree	partially agree	poor agree	poor agree	fair agree	fair agree	partially agree	major	more than once per month		2	2	0	1	2	1	1	3	2	2	3	2		1	3	3	3	3	3	3
drop-out	1	male	18	ANONYMIZED	no	no	Medicine	1. Semester	I do not know	fair agree	partially agree	poor agree	fair agree	fair agree	complete agree	partially agree	partially agree	partially agree	poor agree	poor agree	complete agree	poor agree	poor agree	fair agree	partially agree	partially agree	critical	more than once per year		4	1	1	2	1	1	3	3	1	2	2	2		3	1	2	2	4	3	5
finished participation	9	male	23	ANONYMIZED	no	no	Medicine	1. Semester	5. Semester	fair agree	complete agree	fair agree	fair agree	do not agree	complete agree	fair agree	complete agree	fair agree	do not agree	complete agree	partially agree	partially agree	poor agree	fair agree	fair agree	poor agree	lethal	more than once per month		2	3	2	3	2	1	2	1	3	1	1	3		2	3	2	4	2	3	4
finished participation	3	male	20	ANONYMIZED	no	no	Medicine	pre study	1. Semester	fair agree	fair agree	poor agree	fair agree	partially agree	fair agree	partially agree	partially agree	partially agree	poor agree	fair agree	poor agree	poor agree	partially agree	fair agree	fair agree	fair agree	lethal	more than once per three months		2	1	1	2	2	1	3	3	3	1	2	2		3	2	2	2	2	3	3
finished participation	2	female	20	ANONYMIZED	no	no	Medicine	1. Semester	I do not know	partially agree	fair agree	complete agree	fair agree	poor agree	complete agree	fair agree	fair agree	fair agree	partially agree	partially agree	fair agree	fair agree	poor agree	complete agree	partially agree	fair agree	critical	more than once per year		3	1	1	1	2	1	1	1	1	2	1	1		2	2	2	3	3	4	5
finished participation	3	female	23	ANONYMIZED	no	yes	Medicine	pre study	1. Semester	complete agree	complete agree	complete agree	fair agree	fair agree	complete agree	partially agree	poor agree	do not agree	do not agree	poor agree	partially agree	do not agree	do not agree	fair agree	complete agree	complete agree	lethal	more than once per three months		3	1	1	3	2	1	2	1	1	1	1	3		2	1	1	2	3	5	5
finished participation	2	male	23	ANONYMIZED	no	no	Dental Medicine	pre study	I do not know	complete agree	complete agree	do not agree	complete agree	do not agree	fair agree	poor agree	poor agree	do not agree	do not agree	partially agree	poor agree	poor agree	do not agree	poor agree	poor agree	do not agree	major	more than once per year		5	5	5	5	5	1	4	4	5	4	3	5		3	5	3	5	5	5	5
finished participation	1	female	19	ANONYMIZED	no	no	Medicine	1. Semester	1. Semester	fair agree	fair agree	partially agree	fair agree	partially agree	fair agree	partially agree	fair agree	partially agree	poor agree	fair agree	complete agree	fair agree	partially agree	fair agree	fair agree	fair agree	lethal	I do not know		2	1	1	1	2	1	1	3	3	1	2	1		3	3	2	2	2	5	5
finished participation	3	male	22	ANONYMIZED	yes	no	Medicine	1. Semester	I do not know	fair agree	complete agree	fair agree	fair agree	poor agree	fair agree	fair agree	fair agree	partially agree	poor agree	partially agree	fair agree	partially agree	poor agree	partially agree	partially agree	partially agree	lethal	I do not know		3	3	1	2	3	1	4	2	1	1	2	3		4	4	4	4	3	4	4
drop-out	7	male	22	ANONYMIZED	no	no	Medicine	1. Semester	6. Semester
drop-out	0	female	1	ANONYMIZED	no	no	Medicine	pre study	1. Semester
finished participation	1	female	21	ANONYMIZED	no	yes	no answer	pre study	I do not know	fair agree	complete agree	fair agree	poor agree	do not agree	complete agree	partially agree	fair agree	partially agree	do not agree	partially agree	complete agree	fair agree	do not agree	complete agree	complete agree	fair agree	major	more than once per month		1	1	1	1	1	1	5	1	3	1	1	3		3	5	4	4	4	5	5
finished participation	6	male	22	ANONYMIZED	no	no	Medicine	5. Semester	6. Semester	fair agree	complete agree	complete agree	partially agree	partially agree	fair agree	fair agree	fair agree	fair agree	fair agree	fair agree	partially agree	fair agree	partially agree	partially agree	fair agree	partially agree	critical	more than once per year		2	1	2	2	4	1	3	1	2	1	2	3		0	0	0	4	3	5	5
drop-out	1	female	18	ANONYMIZED	no	no	Dental Medicine	do not remember	I do not know	partially agree	poor agree	poor agree	do not agree	do not agree	do not agree	poor agree	poor agree	poor agree	do not agree	do not agree	fair agree	poor agree	partially agree	partially agree	do not agree	do not agree	critical	more than once per three months		0	0	0	0	0	0	4	0	0	0	0	0		0	0	0	0	0	0	0
drop-out	5	female	21	ANONYMIZED	no	no	Medicine	pre study	1. Semester	complete agree	complete agree	fair agree	partially agree	do not agree	fair agree	complete agree	fair agree	fair agree	do not agree	fair agree	fair agree	poor agree	fair agree	partially agree	fair agree	poor agree	no answer	I do not know		1	0	0	1	1	1	0	2	0	1	2	0		0	0	0	0	0	0	0
drop-out	11	female	1	ANONYMIZED	no	no	Medicine	5. Semester	1. Semester	fair agree	complete agree	partially agree	partially agree	do not agree	complete agree
finished participation	2	male	20	ANONYMIZED	no	no	Medicine	do not remember	I do not know	partially agree	complete agree	complete agree	complete agree	poor agree	fair agree	fair agree	fair agree	fair agree	poor agree	partially agree	complete agree	fair agree	do not agree	complete agree	complete agree	complete agree	lethal	more than once per month		4	4	0	1	3	1	1	1	1	1	1	1		5	5	5	5	5	5	5
finished participation	4	female	20	ANONYMIZED	no	no	Medicine	pre study	5. Semester	fair agree	fair agree	partially agree	partially agree	partially agree	fair agree	partially agree	fair agree	partially agree	fair agree	partially agree	fair agree	fair agree	fair agree	fair agree	fair agree	fair agree	critical	more than once per three months		3	0	1	1	1	1	4	4	1	1	3	4		0	0	0	0	0	0	0
finished participation	10	female	24	ANONYMIZED	no	no	Medicine	pre study	I do not know	fair agree	complete agree	fair agree	partially agree	poor agree	complete agree	fair agree	fair agree	partially agree	poor agree	fair agree	partially agree	do not agree	partially agree	fair agree	poor agree	partially agree	critical	more than once per month		3	2	1	2	2	1	2	3	2	2	2	2		3	5	5	5	5	5	5
finished participation	7	female	22	ANONYMIZED	yes	no	Medicine	pre study	5. Semester	fair agree	complete agree	poor agree	fair agree	partially agree	complete agree	fair agree	complete agree	fair agree	partially agree	fair agree	partially agree	fair agree	partially agree	fair agree	complete agree	partially agree	lethal	more than once per three months		3	2	2	1	3	1	2	1	2	1	3	2		2	0	0	0	2	2	3
drop-out	3	male	28	ANONYMIZED	no	yes	Medicine	pre study	1. Semester	fair agree	complete agree	fair agree	complete agree	poor agree	partially agree
finished participation	3	female	27	ANONYMIZED	no	yes	Medicine	pre study	1. Semester	complete agree	complete agree	complete agree	complete agree	fair agree	complete agree	poor agree	poor agree	do not agree	poor agree	complete agree	partially agree	partially agree	partially agree	partially agree	fair agree	fair agree	lethal	I do not know		1	2	1	1	2	1	1	2	2	1	2	1		1	2	2	3	3	4	4
finished participation	9	female	24	ANONYMIZED	no	no	Medicine	2. Semester	5. Semester	complete agree	complete agree	complete agree	complete agree	partially agree	complete agree	fair agree	complete agree	complete agree	poor agree	poor agree	fair agree	complete agree	poor agree	complete agree	complete agree	complete agree	major	more than once per month		1	1	1	1	1	1	2	1	2	1	1	2		2	3	3	3	4	5	5
finished participation	1	female	23	ANONYMIZED	no	yes	Medicine	pre study	3. Semester	complete agree	complete agree	poor agree	fair agree	do not agree	fair agree	do not agree	do not agree	do not agree	do not agree	do not agree	poor agree	do not agree	do not agree	partially agree	partially agree	partially agree	lethal	more than once per month		4	5	4	5	5	1	4	3	2	3	2	4		5	5	5	5	5	5	5
finished participation	4	female	22	ANONYMIZED	yes	no	Medicine	pre study	5. Semester	complete agree	complete agree	complete agree	complete agree	poor agree	fair agree	partially agree	poor agree	partially agree	partially agree	partially agree	partially agree	poor agree	poor agree	complete agree	fair agree	partially agree	major	more than once per month		2	1	1	1	4	1	5	1	3	1	1	2		3	3	3	3	2	4	5
finished participation	1	male	21	ANONYMIZED	no	no	Medicine	pre study	1. Semester	complete agree	complete agree	complete agree	fair agree	fair agree	complete agree	poor agree	poor agree	poor agree	poor agree	complete agree	partially agree	poor agree	partially agree	poor agree	poor agree	partially agree	lethal	more than once per month		3	1	1	1	2	1	2	1	1	1	1	2		3	1	1	2	2	4	4
finished participation	1	male	19	ANONYMIZED	no	no	Medicine	pre study	1. Semester	complete agree	complete agree	fair agree	fair agree	partially agree	complete agree	fair agree	fair agree	fair agree	partially agree	fair agree	fair agree	partially agree	partially agree	complete agree	complete agree	fair agree	lethal	more than once per 3 years		2	2	2	1	1	1	2	1	1	1	1	1		3	3	2	3	1	3	4
drop-out	9	female	30	ANONYMIZED	no	yes	Dental Medicine	6. Semester	7. Semester	fair agree	fair agree	fair agree	fair agree	poor agree	fair agree	fair agree	fair agree	fair agree	poor agree	partially agree	fair agree	fair agree	partially agree	fair agree	complete agree	partially agree	critical	more than once per three months		1	2	0	1	2	1	1	3	1	1	3	0		5	5	2	3	2	4	4
drop-out	3	female	19	ANONYMIZED	no	no	Medicine	pre study	5. Semester	fair agree	partially agree	partially agree	partially agree	poor agree	complete agree
finished participation	11	female	25	ANONYMIZED	no	no	Medicine	5. Semester	5. Semester	fair agree	fair agree	partially agree	fair agree	do not agree	complete agree	fair agree	fair agree	partially agree	do not agree	partially agree	partially agree	partially agree	poor agree	fair agree	fair agree	poor agree	lethal	more than once per three months		3	3	3	3	2	1	4	4	2	2	2	4		4	4	5	5	3	5	5
finished participation	7	male	22	ANONYMIZED	no	no	Medicine	1. Semester	6. Semester	partially agree	fair agree	complete agree	fair agree	do not agree	fair agree	poor agree	fair agree	partially agree	do not agree	poor agree	partially agree	poor agree	poor agree	fair agree	fair agree	poor agree	lethal	I do not know		3	2	5	1	2	2	2	1	2	2	5	0		2	5	5	5	5	5	5
drop-out	1	female	26	ANONYMIZED	no	yes	Medicine	do not remember	I do not know	complete agree	complete agree	complete agree	partially agree	partially agree	partially agree	fair agree	fair agree	fair agree	partially agree	fair agree	fair agree	poor agree	poor agree	fair agree	fair agree	fair agree	lethal	more than once per year		2	1	0	0	1	1	1	1	1	1	1	0		0	1	1	1	1	3	4
finished participation	11	female	25	ANONYMIZED	no	no	Medicine	pre study	I do not know	fair agree	complete agree	fair agree	complete agree	partially agree	fair agree	partially agree	fair agree	fair agree	poor agree	partially agree	poor agree	poor agree	poor agree	poor agree	poor agree	poor agree	lethal	more than once per month		3	2	3	0	2	1	3	1	2	3	1	4		3	4	3	4	3	4	5
finished participation	7	female	22	ANONYMIZED	yes	no	Medicine	1. Semester	2. Semester	complete agree	complete agree	fair agree	complete agree	poor agree	fair agree	complete agree	complete agree	fair agree	partially agree	fair agree	partially agree	fair agree	partially agree	fair agree	complete agree	fair agree	lethal	more than once per year		3	2	2	1	2	1	1	4	3	1	1	3		3	3	3	4	3	4	5
drop-out	3	male	20	ANONYMIZED	no	no	Medicine	2. Semester	I do not know	complete agree	complete agree	partially agree	fair agree	partially agree	partially agree
finished participation	6	female	30	ANONYMIZED	no	yes	Medicine	1. Semester	1. Semester	fair agree	fair agree	fair agree	fair agree	partially agree	complete agree	fair agree	fair agree	fair agree	partially agree	fair agree	partially agree	partially agree	partially agree	fair agree	fair agree	partially agree	major	more than once per year		3	2	1	1	2	1	3	2	2	2	2	2		3	4	2	4	3	4	5
finished participation	8	female	24	ANONYMIZED	no	no	Medicine	5. Semester	5. Semester	complete agree	complete agree	fair agree	complete agree	do not agree	complete agree	complete agree	complete agree	fair agree	poor agree	fair agree	complete agree	partially agree	partially agree	fair agree	partially agree	partially agree	lethal	more than once per 3 years		1	1	1	2	1	1	3	1	1	1	1	3		2	4	4	4	4	4	5
finished participation	3	male	1	ANONYMIZED	no	yes	Medicine	pre study	1. Semester	complete agree	complete agree	partially agree	partially agree	complete agree	complete agree	fair agree	partially agree	partially agree	do not agree	partially agree	poor agree	do not agree	do not agree	fair agree	complete agree	partially agree	lethal	more than once per month		1	1	3	1	1	1	1	1	0	4	3	2		1	1	1	1	1	0	0
drop-out	9	female	23	ANONYMIZED	no	no	Medicine	5. Semester	5. Semester	fair agree	complete agree	fair agree	complete agree	poor agree	complete agree	complete agree	complete agree	fair agree	poor agree	fair agree	partially agree	complete agree	fair agree
finished participation	4	female	35	ANONYMIZED	no	yes	Medicine	pre study	I do not know	fair agree	complete agree	fair agree	fair agree	poor agree	complete agree	partially agree	partially agree	partially agree	partially agree	partially agree	partially agree	partially agree	poor agree	partially agree	fair agree	partially agree	critical	more than once per month		3	1	1	1	3	1	2	3	1	2	3	2		3	2	1	3	3	5	5
drop-out	4	female	20	ANONYMIZED	no	no	Medicine	pre study	I do not know	fair agree	partially agree	fair agree	partially agree	poor agree	fair agree	partially agree	fair agree	fair agree	partially agree	partially agree
finished participation	4	female	20	ANONYMIZED	no	no	Medicine	1. Semester	5. Semester	complete agree	complete agree	partially agree	complete agree	partially agree	complete agree	partially agree	complete agree	partially agree	poor agree	poor agree	partially agree	partially agree	partially agree	partially agree	fair agree	partially agree	lethal	more than once per month		2	1	0	0	2	1	1	1	2	1	1	4		5	4	3	4	3	5	5
finished participation	5	male	24	ANONYMIZED	yes	yes	Medicine	5. Semester	6. Semester	fair agree	fair agree	poor agree	fair agree	poor agree	complete agree	partially agree	partially agree	poor agree	poor agree	partially agree	partially agree	poor agree	poor agree	fair agree	partially agree	poor agree	lethal	more than once per three months		2	0	1	0	2	1	3	3	3	1	1	0		3	5	2	4	3	4	5
finished participation	10	female	1	ANONYMIZED	no	no	Medicine	pre study	6. Semester	complete agree	complete agree	poor agree	fair agree	poor agree	complete agree	complete agree	fair agree	poor agree	complete agree	fair agree	partially agree	poor agree	poor agree	complete agree	complete agree	fair agree	lethal	more than once per three months		2	1	1	2	1	1	3	1	2	1	1	1		3	4	3	4	3	5	5
finished participation	7	female	28	ANONYMIZED	no	yes	Medicine	pre study	1. Semester	complete agree	complete agree	fair agree	complete agree	partially agree	complete agree	fair agree	complete agree	fair agree	partially agree	partially agree	partially agree	poor agree	partially agree	partially agree	poor agree	poor agree	lethal	more than once per month		1	2	1	2	1	1	1	1	1	1	1	2		2	3	2	3	1	2	4
drop-out	6	female	20	ANONYMIZED	no	no	Medicine	do not remember	5. Semester	fair agree	complete agree	fair agree	complete agree	fair agree	fair agree	fair agree	fair agree	partially agree	partially agree	partially agree	partially agree	poor agree	partially agree	poor agree	poor agree	partially agree	major	more than once per month		3	3	2	2	2	1	1	3	3	2	3	3		5	5	3	3	3	3	5
finished participation	6	male	22	ANONYMIZED	no	no	Medicine	pre study	5. Semester	fair agree	complete agree	fair agree	partially agree	poor agree	fair agree	fair agree	partially agree	partially agree	poor agree	partially agree	do not agree	do not agree	do not agree	fair agree	do not agree	partially agree	major	more than once per month		4	3	3	1	2	1	3	4	4	3	2	4		5	5	5	5	5	5	5
finished participation	3	female	27	ANONYMIZED	no	yes	Medicine	pre study	I do not know	complete agree	complete agree	complete agree	complete agree	poor agree	fair agree	partially agree	poor agree	do not agree	do not agree	fair agree	partially agree	do not agree	partially agree	fair agree	fair agree	partially agree	critical	more than once per three months		2	1	1	1	2	1	1	1	1	1	1	3		2	2	1	3	4	5	5
finished participation	4	female	29	ANONYMIZED	yes	yes	Medicine	pre study	I do not know	fair agree	fair agree	partially agree	poor agree	do not agree	fair agree	partially agree	fair agree	fair agree	poor agree	partially agree	partially agree	poor agree	poor agree	poor agree	poor agree	poor agree	minor	less than once per 3 years		3	4	2	1	3	1	5	3	2	2	3	0		5	5	3	5	5	5	5
finished participation	2	female	19	ANONYMIZED	no	no	Medicine	1. Semester	1. Semester	fair agree	fair agree	poor agree	complete agree	do not agree	fair agree	partially agree	fair agree	poor agree	do not agree	fair agree	poor agree	do not agree	fair agree	do not agree	fair agree	partially agree	lethal	I do not know		3	3	0	0	1	1	1	1	1	1	1	0		0	0	0	0	0	0	0
drop-out	3	female	19	ANONYMIZED	no	no	Medicine	2. Semester	I do not know	partially agree	complete agree	fair agree	partially agree	poor agree	complete agree	partially agree	fair agree	fair agree	partially agree	partially agree	fair agree	partially agree	do not agree	fair agree	fair agree	partially agree	weiß nicht	I do not know		1	0	0	0	0	1	1	1	1	1	1	0		0	0	0	0	0	0	0
finished participation	9	male	24	ANONYMIZED	no	no	Medicine	5. Semester	5. Semester	fair agree	complete agree	do not agree	complete agree	do not agree	fair agree	fair agree	complete agree	do not agree	poor agree	partially agree	poor agree	partially agree	poor agree	partially agree	fair agree	do not agree	critical	more than once per three months		2	1	1	2	2	1	2	3	3	1	1	0		5	5	5	5	5	5	5
finished participation	10	female	24	ANONYMIZED	yes	no	Medicine	pre study	5. Semester	fair agree	fair agree	poor agree	complete agree	do not agree	complete agree	fair agree	fair agree	partially agree	do not agree	fair agree	partially agree	partially agree	do not agree	poor agree	do not agree	do not agree	lethal	more than once per year		2	1	1	1	2	1	1	4	3	1	2	5		2	4	3	5	2	4	5
finished participation	5	female	26	ANONYMIZED	no	no	Medicine	5. Semester	5. Semester	complete agree	complete agree	fair agree	fair agree	poor agree	complete agree	poor agree	partially agree	partially agree	do not agree	partially agree	poor agree	partially agree	poor agree	poor agree	partially agree	poor agree	lethal	more than once per month		0	1	1	1	4	1	1	2	1	1	2	4		3	5	3	5	5	5	5
finished participation	2	female	20	ANONYMIZED	yes	no	Medicine	pre study	I do not know	fair agree	fair agree	partially agree	fair agree	partially agree	complete agree	fair agree	fair agree	fair agree	complete agree	fair agree	partially agree	poor agree	partially agree	poor agree	partially agree	partially agree	lethal	more than once per year		4	1	2	3	2	1	2	1	1	1	1	2		2	4	2	4	3	4	5
drop-out	1	male	19	ANONYMIZED	no	no	Medicine	pre study	I do not know
drop-out	1	female	19	ANONYMIZED	no	no	Dental Medicine	do not remember	I do not know	partially agree	poor agree	poor agree	do not agree	do not agree	do not agree
finished participation	10	female	23	ANONYMIZED	no	no	Medicine	1. Semester	1. Semester	fair agree	complete agree	fair agree	complete agree	poor agree	complete agree	fair agree	fair agree	fair agree	complete agree	fair agree	fair agree	partially agree	partially agree	partially agree	poor agree	fair agree	lethal	more than once per month		1	2	2	1	1	1	1	4	4	1	1	1		4	4	2	4	1	4	5
drop-out	2	female	24	ANONYMIZED	no	no	Medicine	1. Semester	I do not know
finished participation	8	female	23	ANONYMIZED	no	no	Medicine	5. Semester	5. Semester	fair agree	fair agree	poor agree	complete agree	do not agree	complete agree	fair agree	fair agree	poor agree	partially agree	fair agree	partially agree	partially agree	partially agree	partially agree	fair agree	partially agree	lethal	more than once per 3 years		2	2	2	4	1	1	1	2	2	1	2	4		4	4	4	5	3	5	0
finished participation	12	female	26	ANONYMIZED	no	no	Medicine	pre study	I do not know	fair agree	complete agree	do not agree	fair agree	poor agree	fair agree	partially agree	fair agree	poor agree	do not agree	partially agree	partially agree	partially agree	partially agree	fair agree	partially agree	partially agree	lethal	more than once per month		2	1	1	0	2	1	1	2	1	1	1	0		0	0	0	0	2	4	0
finished participation	4	male	23	ANONYMIZED	no	yes	Medicine	pre study	1. Semester	fair agree	fair agree	poor agree	partially agree	do not agree	partially agree	partially agree	partially agree	partially agree	poor agree	poor agree	partially agree	do not agree	poor agree	fair agree	fair agree	partially agree	critical	I do not know		1	2	4	1	2	1	2	3	5	1	1	3		4	4	3	4	4	5	5
finished participation	9	male	32	ANONYMIZED	no	yes	Medicine	pre study	I do not know	fair agree	complete agree	complete agree	fair agree	partially agree	fair agree	fair agree	fair agree	partially agree	poor agree	fair agree	fair agree	poor agree	poor agree	fair agree	fair agree	partially agree	lethal	more than once per month		2	2	2	2	2	1	1	2	1	2	2	2		1	4	3	4	3	5	5
finished participation	8	female	23	ANONYMIZED	no	no	Medicine	5. Semester	I do not know	partially agree	fair agree	partially agree	fair agree	poor agree	fair agree	partially agree	fair agree	partially agree	poor agree	partially agree	partially agree	partially agree	partially agree	partially agree	fair agree	poor agree	critical	I do not know		2	0	0	0	2	1	2	3	4	3	3	0		5	5	5	0	4	5	5
finished participation	7	female	25	ANONYMIZED	no	no	Medicine	5. Semester	5. Semester	complete agree	complete agree	partially agree	complete agree	do not agree	complete agree	complete agree	complete agree	partially agree	do not agree	fair agree	partially agree	do not agree	do not agree	fair agree	do not agree	partially agree	lethal	I do not know		1	2	1	1	1	1	4	4	3	1	1	2		0	0	0	0	0	5	5
drop-out	5	female	20	ANONYMIZED	no	no	Medicine	do not remember	I do not know	fair agree	fair agree	fair agree	partially agree	partially agree	complete agree	fair agree	fair agree	fair agree	partially agree	fair agree
finished participation	8	female	24	ANONYMIZED	no	no	Medicine	5. Semester	6. Semester	fair agree	fair agree	partially agree	fair agree	poor agree	fair agree	fair agree	fair agree	partially agree	poor agree	fair agree	partially agree	partially agree	partially agree	fair agree	poor agree	poor agree	lethal	I do not know		1	3	2	0	1	1	2	4	3	2	4	0		3	0	0	5	4	5	5
finished participation	5	female	21	ANONYMIZED	no	no	Medicine	1. Semester	1. Semester	complete agree	complete agree	fair agree	fair agree	partially agree	complete agree	complete agree	complete agree	fair agree	poor agree	fair agree	partially agree	partially agree	partially agree	fair agree	fair agree	poor agree	lethal	more than once per 3 years		2	1	1	1	1	1	1	1	1	2	1	2		3	4	2	3	3	4	4
finished participation	10.	female	26	ANONYMIZED	no	no	Medicine	pre study	I do not know	complete agree	complete agree	fair agree	complete agree	poor agree	complete agree	complete agree	complete agree	fair agree	poor agree	complete agree	complete agree	complete agree	complete agree	poor agree	do not agree	do not agree	lethal	more than once per month		1	1	1	1	1	1	1	1	2	1	1	3		1	3	3	5	5	5	5
drop-out	6	female	25	ANONYMIZED	no	no	Medicine	1. Semester	1. Semester	fair agree	partially agree	fair agree	fair agree	partially agree	partially agree	partially agree	partially agree	poor agree	do not agree	partially agree	poor agree	poor agree	do not agree	partially agree	partially agree	partially agree	lethal	I do not know		2	2	2	2	3	1	5	4	4	2	2	4		1	1	1	2	3	3	4
finished participation	7	male	22	ANONYMIZED	no	no	Medicine	5. Semester	5. Semester	complete agree	complete agree	fair agree	complete agree	fair agree	complete agree	fair agree	complete agree	fair agree	poor agree	fair agree	partially agree	partially agree	partially agree	fair agree	fair agree	partially agree	lethal	more than once per month		1	2	2	1	1	1	1	2	2	1	1	4		1	1	1	1	1	2	3
finished participation	5	male	1	ANONYMIZED	no	no	Dental Medicine	1. Semester	I do not know	fair agree	partially agree	partially agree	partially agree	poor agree	complete agree	partially agree	partially agree	fair agree	do not agree	do not agree	fair agree	poor agree	do not agree	fair agree	partially agree	do not agree	critical	less than once per 3 years		3	0	0	0	0	0	2	0	0	2	0	0		0	0	0	0	2	5	0
finished participation	10	male	23	ANONYMIZED	yes	no	Medicine	6. Semester	6. Semester	fair agree	fair agree	poor agree	fair agree	do not agree	poor agree	fair agree	fair agree	fair agree	poor agree	partially agree	fair agree	fair agree	partially agree	fair agree	fair agree	fair agree	lethal	more than once per month		4	1	1	0	2	1	2	2	3	2	1	0		2	3	2	4	1	5	5
finished participation	4	female	23	ANONYMIZED	no	yes	Medicine	pre study	I do not know	complete agree	complete agree	complete agree	complete agree	complete agree	complete agree	partially agree	partially agree	partially agree	partially agree	partially agree	partially agree	poor agree	poor agree	partially agree	fair agree	partially agree	lethal	more than once per month		2	1	1	2	1	1	2	1	1	1	2	2		3	3	1	2	2	2	3
finished participation	9	female	23	ANONYMIZED	no	no	Medicine	pre study	I do not know	fair agree	fair agree	partially agree	partially agree	do not agree	complete agree	partially agree	partially agree	partially agree	do not agree	fair agree	partially agree	poor agree	partially agree	partially agree	poor agree	partially agree	lethal	more than once per three months		2	3	2	0	4	1	3	2	2	2	2	3		5	5	3	5	4	5	5
finished participation	1	male	20	ANONYMIZED	no	no	Medicine	1. Semester	1. Semester	complete agree	fair agree	fair agree	complete agree	poor agree	fair agree	partially agree	partially agree	partially agree	partially agree	partially agree	do not agree	do not agree	do not agree	poor agree	partially agree	partially agree	lethal	more than once per month		0	4	0	1	0	1	2	2	4	1	2	2		0	5	4	5	4	5	5
finished participation	2	female	20	ANONYMIZED	no	no	Medicine	1. Semester	1. Semester	fair agree	complete agree	partially agree	partially agree	poor agree	complete agree	fair agree	complete agree	fair agree	partially agree	fair agree	partially agree	partially agree	fair agree	fair agree	poor agree	partially agree	critical	more than once per month		4	1	1	2	1	1	1	1	1	3	1	1		4	5	3	4	3	5	5
finished participation	9	female	23	ANONYMIZED	no	no	Medicine	pre study	5. Semester	fair agree	complete agree	fair agree	complete agree	partially agree	complete agree	fair agree	complete agree	fair agree	poor agree	partially agree	poor agree	do not agree	do not agree	partially agree	partially agree	partially agree	critical	I do not know		1	1	3	0	1	1	2	1	1	1	1	2		5	5	5	5	5	5	5
finished participation	9	female	24	ANONYMIZED	no	no	Medicine	pre study	1. Semester	complete agree	complete agree	partially agree	complete agree	partially agree	complete agree	fair agree	complete agree	fair agree	poor agree	complete agree	partially agree	poor agree	partially agree	partially agree	poor agree	partially agree	lethal	more than once per month		1	1	1	1	1	1	2	1	1	1	1	1		4	3	3	3	3	4	5
finished participation	9	male	25	ANONYMIZED	no	no	Medicine	3. Semester	5. Semester	partially agree	fair agree	partially agree	fair agree	partially agree	complete agree	partially agree	partially agree	poor agree	poor agree	partially agree	poor agree	poor agree	partially agree	partially agree	poor agree	partially agree	lethal	I do not know		3	2	2	2	3	1	3	5	4	3	4	4		3	4	4	4	3	5	5
finished participation	7	female	21	ANONYMIZED	no	no	Medicine	5. Semester	5. Semester	complete agree	fair agree	do not agree	complete agree	do not agree	fair agree	partially agree	fair agree	poor agree	do not agree	partially agree	partially agree	do not agree	poor agree	poor agree	partially agree	do not agree	lethal	more than once per three months		4	4	2	4	4	1	4	2	4	2	3	5		3	5	3	5	4	5	5
drop-out	8	female	24	ANONYMIZED	no	no	Medicine	5. Semester	5. Semester	fair agree	complete agree	partially agree	fair agree	partially agree	complete agree	fair agree	fair agree	fair agree	poor agree	partially agree	complete agree	complete agree	fair agree	complete agree	complete agree	fair agree	lethal	more than once per month		1	1	1	1	1	1	2	1	2	1	2	2		2	3	3	4	3	5	5
drop-out	2	female	22	ANONYMIZED	no	yes	Dental Medicine	1. Semester	I do not know	fair agree	complete agree	do not agree	complete agree	poor agree	fair agree	poor agree	partially agree	do not agree	do not agree	partially agree	fair agree	do not agree	do not agree	do not agree	do not agree	do not agree
drop-out	10	female	25	ANONYMIZED	no	no	Medicine	5. Semester	9. Semester
drop-out	1	female	20	ANONYMIZED	no	no	Medicine	1. Semester	1. Semester
finished participation	3.	female	27	ANONYMIZED	no	yes	Medicine	pre study	I do not know	fair agree	fair agree	complete agree	fair agree	partially agree	fair agree	do not agree	do not agree	do not agree	do not agree	poor agree	fair agree	partially agree	poor agree	fair agree	poor agree	poor agree	lethal	more than once per month		2	2	1	1	1	1	3	1	2	1	3	1		4	4	2	4	3	4	4
finished participation	4	male	27	ANONYMIZED	no	no	Medicine	1. Semester	1. Semester	fair agree	fair agree	partially agree	fair agree	do not agree	complete agree	do not agree	poor agree	poor agree	do not agree	partially agree	partially agree	do not agree	partially agree	partially agree	do not agree	partially agree	lethal	more than once per month		1	1	1	1	1	1	1	1	1	1	1	1		5	5	5	5	5	5	5
finished participation	9	female	22	ANONYMIZED	no	no	Medicine	5. Semester	5. Semester	fair agree	fair agree	fair agree	fair agree	poor agree	complete agree	fair agree	fair agree	fair agree	poor agree	fair agree	partially agree	partially agree	partially agree	partially agree	partially agree	partially agree	lethal	more than once per year		4	3	2	3	3	1	2	1	3	2	1	0		3	0	0	0	0	0	0
drop-out	3	female	21	ANONYMIZED	no	no	Medicine	1. Semester	I do not know	fair agree	fair agree	partially agree	partially agree	poor agree	fair agree
drop-out	1.	female	17	ANONYMIZED	no	no	Medicine	pre study	1. Semester	fair agree	partially agree	partially agree	partially agree	partially agree	complete agree	fair agree	fair agree	fair agree	partially agree	fair agree	fair agree	fair agree	fair agree
finished participation	9.	female	21	ANONYMIZED	yes	no	Medicine	1. Semester	5. Semester	fair agree	fair agree	poor agree	partially agree	poor agree	fair agree	fair agree	fair agree	poor agree	do not agree	partially agree	partially agree	partially agree	poor agree	fair agree	complete agree	partially agree	critical	more than once per three months		4	2	2	0	1	1	1	2	3	1	3	0		3	5	5	5	4	5	5
finished participation	5	female	27	ANONYMIZED	no	no	Medicine	5. Semester	5. Semester	complete agree	fair agree	fair agree	complete agree	fair agree	poor agree	partially agree	partially agree	partially agree	poor agree	partially agree	fair agree	partially agree	poor agree	partially agree	partially agree	poor agree	lethal	more than once per month		2	0	3	1	2	1	1	2	3	1	3	4		0	0	0	0	3	5	5
finished participation	6.	female	22	ANONYMIZED	no	no	Medicine	pre study	5. Semester	partially agree	partially agree	do not agree	partially agree	do not agree	complete agree	partially agree	fair agree	partially agree	partially agree	fair agree	fair agree	fair agree	fair agree	fair agree	fair agree	fair agree	lethal	more than once per month		5	3	2	4	5	1	5	3	3	4	2	4		5	5	5	5	5	5	5
drop-out	5	male	22	ANONYMIZED	no	no	Medicine	5. Semester	5. Semester	complete agree	fair agree	fair agree	partially agree	poor agree	complete agree	complete agree	fair agree	fair agree	partially agree	fair agree	fair agree	fair agree	partially agree	complete agree	fair agree	partially agree	lethal	I do not know
finished participation	10	female	25	ANONYMIZED	no	no	Medicine	5. Semester	5. Semester	fair agree	fair agree	fair agree	fair agree	do not agree	partially agree	fair agree	fair agree	fair agree	poor agree	partially agree	partially agree	do not agree	partially agree	partially agree	partially agree	partially agree	critical	more than once per three months		2	3	2	2	2	1	3	2	2	1	3	2		5	5	5	5	5	5	5
drop-out	10	female	24	ANONYMIZED	no	no	Medicine	5. Semester	5. Semester	fair agree	fair agree	partially agree	fair agree	partially agree	complete agree	fair agree	fair agree	partially agree	partially agree	fair agree	poor agree	poor agree	partially agree	partially agree	complete agree	poor agree	lethal	more than once per year
finished participation	6	female	22	ANONYMIZED	no	no	Medicine	1. Semester	5. Semester	fair agree	fair agree	partially agree	fair agree	do not agree	complete agree	fair agree	fair agree	fair agree	do not agree	partially agree	fair agree	poor agree	partially agree	fair agree	poor agree	poor agree	lethal	more than once per year		2	2	3	1	1	1	3	3	3	2	3	2		5	5	5	5	4	4	5
finished participation	5	female	21	ANONYMIZED	no	no	Medicine	5. Semester	5. Semester	complete agree	complete agree	partially agree	poor agree	partially agree	complete agree	fair agree	fair agree	partially agree	poor agree	fair agree	partially agree	fair agree	poor agree	fair agree	fair agree	poor agree	critical	more than once per year		2	2	1	1	1	1	2	2	2	1	3	2		4	4	2	4	3	4	5
finished participation	10	male	25	ANONYMIZED	no	no	Medicine	pre study	4. Semester	fair agree	fair agree	complete agree	partially agree	poor agree	fair agree	partially agree	fair agree	fair agree	partially agree	fair agree	partially agree	partially agree	partially agree	fair agree	fair agree	partially agree	critical	more than once per three months		1	2	2	0	2	1	3	1	2	2	3	3		2	0	3	3	3	3	4
finished participation	8	male	37	ANONYMIZED	no	yes	Medicine	pre study	5. Semester	fair agree	fair agree	fair agree	partially agree	partially agree	fair agree	partially agree	fair agree	fair agree	fair agree	fair agree	complete agree	fair agree	partially agree	complete agree	fair agree	fair agree	lethal	more than once per month		2	1	1	2	1	1	2	3	3	2	2	1		3	3	1	2	1	2	4
finished participation	5	male	20	ANONYMIZED	no	no	Medicine	5. Semester	5. Semester	complete agree	fair agree	poor agree	fair agree	partially agree	complete agree	fair agree	fair agree	partially agree	poor agree	fair agree	fair agree	partially agree	partially agree	fair agree	fair agree	fair agree	critical	more than once per three months		2	2	1	1	1	1	1	1	3	1	1	2		2	3	2	3	3	4	5
drop-out	8	female	24	ANONYMIZED	no	no	Medicine	5. Semester	5. Semester	fair agree	fair agree	poor agree	fair agree	partially agree	complete agree
finished participation	5	female	21	ANONYMIZED	no	no	Medicine	5. Semester	5. Semester	fair agree	fair agree	fair agree	poor agree	poor agree	fair agree	partially agree	fair agree	fair agree	poor agree	partially agree	partially agree	partially agree	fair agree	partially agree	fair agree	partially agree	major	more than once per three months		4	2	1	2	3	1	2	2	3	3	2	3		3	4	3	4	4	5	5
finished participation	7	female	23	ANONYMIZED	no	no	Medicine	pre study	5. Semester	fair agree	fair agree	poor agree	fair agree	partially agree	complete agree	partially agree	fair agree	partially agree	partially agree	fair agree	fair agree	partially agree	fair agree	fair agree	poor agree	partially agree	critical	more than once per year		3	2	2	3	1	1	1	3	4	2	3	2		4	3	2	3	2	5	5
finished participation	9	female	24	ANONYMIZED	no	no	Medicine	5. Semester	5. Semester	fair agree	fair agree	poor agree	fair agree	do not agree	fair agree	fair agree	fair agree	poor agree	do not agree	partially agree	partially agree	fair agree	partially agree	partially agree	fair agree	poor agree	lethal	less than once per 3 years		3	4	2	0	3	1	1	4	3	1	3	4		3	3	3	4	3	4	5
finished participation	9	female	25	ANONYMIZED	no	no	Medicine	5. Semester	5. Semester	complete agree	complete agree	partially agree	fair agree	do not agree	fair agree	fair agree	complete agree	partially agree	do not agree	fair agree	partially agree	do not agree	poor agree	fair agree	fair agree	poor agree	critical	more than once per three months		3	4	1	2	2	1	5	4	3	2	2	4		4	3	2	4	4	5	5
finished participation	8	female	1	ANONYMIZED	no	no	Medicine	1. Semester	5. Semester	fair agree	complete agree	partially agree	fair agree	poor agree	fair agree	fair agree	fair agree	fair agree	partially agree	partially agree	partially agree	fair agree	partially agree	fair agree	complete agree	partially agree	lethal	more than once per month		2	3	1	1	1	1	2	2	1	2	2	1		4	4	3	3	3	4	4
finished participation	11	female	30	ANONYMIZED	no	yes	Medicine	5. Semester	5. Semester	complete agree	complete agree	complete agree	fair agree	partially agree	fair agree	partially agree	fair agree	partially agree	partially agree	fair agree	partially agree	poor agree	partially agree	fair agree	complete agree	fair agree	lethal	more than once per three months		1	2	2	2	1	1	1	2	2	2	2	3		2	4	2	4	2	4	5
finished participation	9	female	23	ANONYMIZED	no	no	Medicine	pre study	5. Semester	fair agree	fair agree	fair agree	complete agree	partially agree	complete agree	fair agree	fair agree	fair agree	fair agree	complete agree	fair agree	fair agree	fair agree	fair agree	fair agree	fair agree	major	more than once per month		2	1	1	1	2	1	1	3	2	1	2	2		1	2	1	3	1	3	5
finished participation	9	female	23	ANONYMIZED	no	no	Medicine	pre study	5. Semester	fair agree	fair agree	fair agree	partially agree	poor agree	fair agree	poor agree	fair agree	fair agree	poor agree	partially agree	partially agree	poor agree	partially agree	fair agree	partially agree	fair agree	critical	more than once per year		4	3	1	0	3	1	2	3	0	3	3	0		4	3	2	2	3	3	4
drop-out	10	female	23	ANONYMIZED	no	no	Medicine	pre study	I do not know	fair agree	fair agree	fair agree	fair agree	poor agree	complete agree	fair agree	fair agree	fair agree	poor agree	fair agree	partially agree	fair agree	poor agree	fair agree	fair agree	partially agree	critical	I do not know		2	2	2	0	2	1	2	1	2	1	1	0		0	0	0	4	2	3	5
finished participation	5	female	28	ANONYMIZED	no	yes	Medicine	pre study	5. Semester	complete agree	complete agree	complete agree	fair agree	fair agree	complete agree	fair agree	fair agree	fair agree	poor agree	complete agree	partially agree	partially agree	partially agree	fair agree	fair agree	partially agree	lethal	more than once per month		1	1	1	1	1	1	5	1	1	1	1	5		1	3	1	3	3	5	5
finished participation	10	female	28	ANONYMIZED	no	yes	Medicine	pre study	5. Semester	complete agree	complete agree	complete agree	complete agree	partially agree	complete agree	partially agree	partially agree	partially agree	do not agree	complete agree	partially agree	do not agree	do not agree	fair agree	poor agree	do not agree	lethal	more than once per year		2	2	2	2	1	1	2	1	1	1	1	3		4	5	1	5	2	5	5
finished participation	9	female	24	ANONYMIZED	no	no	Medicine	5. Semester	5. Semester	complete agree	complete agree	complete agree	complete agree	partially agree	fair agree	partially agree	complete agree	complete agree	poor agree	partially agree	partially agree	do not agree	partially agree	partially agree	fair agree	partially agree	lethal	more than once per year		2	2	1	1	5	1	2	1	2	1	3	4		0	0	0	5	2	4	5
finished participation	8	female	24	ANONYMIZED	yes	no	Medicine	1. Semester	1. Semester	fair agree	complete agree	poor agree	fair agree	do not agree	complete agree	fair agree	fair agree	partially agree	do not agree	fair agree	partially agree	do not agree	partially agree	fair agree	poor agree	fair agree	lethal	more than once per month		3	3	3	0	3	1	3	1	3	1	2	3		1	4	4	5	5	5	5
finished participation	9	female	22	ANONYMIZED	no	no	Medicine	5. Semester	5. Semester	fair agree	fair agree	complete agree	fair agree	poor agree	complete agree	fair agree	fair agree	fair agree	partially agree	partially agree	partially agree	complete agree	partially agree	partially agree	fair agree	partially agree	critical	more than once per three months		3	1	1	1	2	1	3	2	1	1	2	2		2	2	2	2	2	3	3
finished participation	9	female	24	ANONYMIZED	no	no	Medicine	pre study	5. Semester	fair agree	fair agree	fair agree	fair agree	partially agree	complete agree	fair agree	fair agree	fair agree	fair agree	fair agree	partially agree	partially agree	poor agree	fair agree	fair agree	fair agree	major	more than once per month		1	1	1	1	2	1	1	1	2	1	1	1		4	2	4	4	3	5	5
finished participation	7	female	22	ANONYMIZED	no	no	Medicine	pre study	5. Semester	complete agree	complete agree	fair agree	fair agree	fair agree	complete agree	fair agree	complete agree	fair agree	fair agree	fair agree	complete agree	fair agree	fair agree	complete agree	complete agree	partially agree	major	more than once per year		2	1	1	0	1	1	1	1	2	1	2	0		0	0	0	0	2	0	0
drop-out	5	female	22	ANONYMIZED	no	no	Medicine	5. Semester	5. Semester	fair agree	fair agree	poor agree	fair agree	partially agree	complete agree	fair agree	fair agree	partially agree	poor agree	fair agree	partially agree	partially agree	partially agree	partially agree	fair agree	partially agree	lethal	more than once per month		2	1	2	3	2	1	1	4	4	2	2	3		4	4	2	4	3	4	5
drop-out	5	female	22	ANONYMIZED	yes	no	Medicine	5. Semester	5. Semester	partially agree	partially agree	poor agree	partially agree	do not agree	fair agree	partially agree	partially agree	partially agree	poor agree	fair agree	poor agree	do not agree	partially agree	poor agree	do not agree	partially agree	lethal	more than once per 3 years		1	3	1	1	2	1	2	2	2	2	3	2		4	5	4	5	5	5	5
drop-out	9	female	23	ANONYMIZED	no	no	Medicine	3. Semester	5. Semester	complete agree	complete agree	complete agree	complete agree	fair agree	complete agree	complete agree	complete agree	complete agree	complete agree	complete agree	fair agree	complete agree	partially agree	fair agree	fair agree	fair agree	lethal	I do not know		1	1	1	1	1	1	4	1	2	1	1	1		1	3	1	3	1	2	4
drop-out	5	female	23	ANONYMIZED	no	no	Medicine	2. Semester	5. Semester	fair agree	fair agree	partially agree	partially agree	poor agree	partially agree	fair agree	complete agree	fair agree	partially agree	poor agree	partially agree	partially agree	poor agree	partially agree	fair agree	poor agree	critical	more than once per month		3	2	1	1	2	1	1	3	3	3	2	2		3	4	2	3	3	4	5
finished participation	11	male	26	ANONYMIZED	no	no	Medicine	5. Semester	5. Semester	complete agree	complete agree	fair agree	complete agree	fair agree	complete agree	partially agree	fair agree	partially agree	partially agree	fair agree	fair agree	fair agree	fair agree	partially agree	partially agree	partially agree	lethal	more than once per month		2	2	2	1	1	1	1	2	0	1	2	3		4	4	1	2	2	3	4
finished participation	9	male	23	ANONYMIZED	no	no	Medicine	5. Semester	5. Semester	complete agree	complete agree	partially agree	fair agree	do not agree	fair agree	partially agree	complete agree	partially agree	poor agree	fair agree	fair agree	poor agree	poor agree	partially agree	do not agree	do not agree	major	I do not know		4	3	2	4	2	1	5	1	4	1	3	3		3	2	2	5	3	2	5
finished participation	5	female	21	ANONYMIZED	no	no	Medicine	5. Semester	5. Semester	fair agree	complete agree	partially agree	fair agree	poor agree	complete agree	partially agree	partially agree	partially agree	do not agree	fair agree	fair agree	poor agree	partially agree	fair agree	poor agree	fair agree	lethal	more than once per month		3	2	0	0	1	1	1	3	1	1	2	0		5	5	5	5	4	5	5
drop-out	5	male	21	ANONYMIZED	no	no	Medicine	5. Semester	5. Semester	complete agree	complete agree	complete agree	fair agree	poor agree	complete agree	complete agree	complete agree	complete agree	fair agree	complete agree	partially agree	poor agree	poor agree	poor agree	partially agree	partially agree	critical	I do not know		0	0	0	0	0	0	1	0	0	0	0	0		0	0	0	0	0	0	0
finished participation	9	male	31	ANONYMIZED	no	yes	Medicine	5. Semester	5. Semester	fair agree	fair agree	fair agree	complete agree	fair agree	complete agree	poor agree	partially agree	partially agree	poor agree	partially agree	poor agree	poor agree	poor agree	fair agree	partially agree	fair agree	major	more than once per year		1	1	1	1	2	1	2	2	1	2	2	2		1	2	1	3	3	4	5
finished participation	8	female	23	ANONYMIZED	no	no	Medicine	pre study	5. Semester	fair agree	fair agree	complete agree	fair agree	poor agree	complete agree	partially agree	partially agree	partially agree	do not agree	partially agree	partially agree	fair agree	partially agree	fair agree	fair agree	partially agree	lethal	more than once per 3 years		2	1	1	0	2	1	4	0	2	1	2	0		2	2	2	3	1	3	4
drop-out	6	female	21	ANONYMIZED	no	no	Medicine	5. Semester	6. Semester	fair agree	complete agree	fair agree	fair agree	poor agree	complete agree	partially agree	fair agree	fair agree	partially agree	partially agree
finished participation	7	male	30	ANONYMIZED	no	yes	Medicine	5. Semester	5. Semester	fair agree	complete agree	partially agree	fair agree	poor agree	fair agree	fair agree	fair agree	fair agree	poor agree	fair agree	fair agree	poor agree	partially agree	partially agree	poor agree	fair agree	lethal	more than once per three months		2	2	4	0	2	1	3	4	3	2	2	4		4	4	2	3	2	4	4
finished participation	11	male	25	ANONYMIZED	no	no	Medicine	5. Semester	5. Semester	complete agree	complete agree	fair agree	complete agree	partially agree	complete agree	fair agree	complete agree	fair agree	partially agree	fair agree	partially agree	poor agree	partially agree	partially agree	poor agree	partially agree	lethal	more than once per month		2	3	1	1	1	1	1	2	0	1	1	3		2	3	3	3	2	3	5
finished participation	10	female	23	ANONYMIZED	no	no	Medicine	5. Semester	5. Semester	fair agree	complete agree	fair agree	complete agree	poor agree	complete agree	fair agree	fair agree	fair agree	do not agree	fair agree	partially agree	poor agree	partially agree	partially agree	fair agree	do not agree	lethal	more than once per three months		2	1	1	0	1	1	4	3	0	1	2	2		4	4	4	4	3	4	5
finished participation	5	male	21	ANONYMIZED	no	no	Medicine	5. Semester	5. Semester	fair agree	fair agree	poor agree	fair agree	poor agree	partially agree	fair agree	fair agree	poor agree	do not agree	partially agree	fair agree	fair agree	partially agree	partially agree	poor agree	partially agree	lethal	more than once per month		1	1	4	2	1	1	4	4	4	1	5	4		1	3	1	2	2	5	5
finished participation	9	female	22	ANONYMIZED	no	no	Medicine	5. Semester	5. Semester	fair agree	fair agree	fair agree	fair agree	poor agree	complete agree	fair agree	fair agree	fair agree	poor agree	complete agree	fair agree	partially agree	partially agree	partially agree	partially agree	partially agree	critical	more than once per year		2	3	2	0	4	1	4	4	4	2	3	3		0	0	0	0	0	0	0
drop-out	7	female	21	ANONYMIZED	no	no	Medicine	5. Semester	5. Semester	fair agree	fair agree	fair agree	fair agree	poor agree	complete agree	fair agree	fair agree	fair agree	partially agree	fair agree	partially agree	complete agree	poor agree	fair agree	fair agree	partially agree	critical	more than once per three months
finished participation	7	male	22	ANONYMIZED	no	no	Medicine	5. Semester	5. Semester	fair agree	complete agree	fair agree	fair agree	fair agree	complete agree	fair agree	fair agree	fair agree	complete agree	complete agree	partially agree	complete agree	partially agree	partially agree	partially agree	partially agree	major	more than once per three months		3	3	2	2	2	1	4	3	3	2	4	4		3	3	2	3	2	3	4
finished participation	9	female	32	ANONYMIZED	yes	yes	Medicine	do not remember	5. Semester	partially agree	fair agree	partially agree	fair agree	do not agree	complete agree	fair agree	fair agree	partially agree	do not agree	fair agree	partially agree	do not agree	partially agree	fair agree	poor agree	partially agree	lethal	more than once per three months		2	3	3	3	1	1	3	3	4	2	2	3		5	5	4	5	3	4	5
finished participation	9	female	26	ANONYMIZED	no	no	Medicine	5. Semester	6. Semester	fair agree	fair agree	complete agree	fair agree	do not agree	complete agree	fair agree	fair agree	fair agree	fair agree	fair agree	partially agree	fair agree	fair agree	poor agree	partially agree	do not agree	critical	more than once per three months		2	1	0	0	2	1	3	1	1	2	1	2		3	4	4	4	3	4	5
finished participation	10	female	25	ANONYMIZED	no	no	Medicine	5. Semester	5. Semester	fair agree	complete agree	do not agree	complete agree	partially agree	complete agree	fair agree	partially agree	do not agree	partially agree	complete agree	partially agree	do not agree	poor agree	partially agree	complete agree	poor agree	major	more than once per three months		2	2	1	1	1	1	2	1	1	1	2	3		2	3	3	3	1	4	5
finished participation	7	female	22	ANONYMIZED	no	no	Medicine	pre study	2. Semester	fair agree	partially agree	fair agree	partially agree	poor agree	complete agree	fair agree	partially agree	fair agree	do not agree	fair agree	partially agree	do not agree	partially agree	fair agree	fair agree	partially agree	critical	more than once per three months		2	2	1	1	3	1	2	1	2	1	1	3		2	0	0	0	3	0	0
finished participation	9	male	24	ANONYMIZED	no	no	Medicine	5. Semester	5. Semester	fair agree	complete agree	poor agree	fair agree	poor agree	complete agree	fair agree	fair agree	poor agree	partially agree	partially agree	poor agree	do not agree	do not agree	partially agree	poor agree	poor agree	lethal	more than once per month		4	3	3	3	3	1	1	1	3	1	1	4		3	5	4	4	2	4	5
finished participation	9	female	23	ANONYMIZED	no	no	Medicine	5. Semester	5. Semester	fair agree	fair agree	fair agree	complete agree	do not agree	complete agree	fair agree	fair agree	fair agree	do not agree	fair agree	partially agree	fair agree	partially agree	fair agree	complete agree	partially agree	critical	more than once per three months		3	2	1	2	2	1	2	3	3	2	3	2		3	4	4	4	5	5	5
finished participation	9	male	24	ANONYMIZED	no	no	Medicine	pre study	5. Semester	complete agree	complete agree	complete agree	complete agree	poor agree	complete agree	complete agree	complete agree	complete agree	complete agree	complete agree	fair agree	fair agree	partially agree	fair agree	complete agree	partially agree	major	I do not know		1	1	1	1	1	1	1	1	1	1	1	2		4	4	4	4	4	5	5
drop-out	5	male	22	ANONYMIZED	no	no	Medicine	pre study	1. Semester	complete agree	complete agree	poor agree	partially agree	poor agree	complete agree	fair agree	fair agree	poor agree	fair agree	fair agree
finished participation	11	female	23	ANONYMIZED	no	no	Medicine	pre study	5. Semester	fair agree	complete agree	fair agree	fair agree	fair agree	complete agree	fair agree	complete agree	fair agree	partially agree	fair agree	fair agree	partially agree	fair agree	fair agree	complete agree	fair agree	lethal	more than once per year		1	1	1	1	1	1	3	2	1	1	1	0		0	0	0	0	3	0	0
drop-out	9	male	25	ANONYMIZED	no	no	Medicine	5. Semester	I do not know	fair agree	partially agree	poor agree	partially agree	poor agree	complete agree	partially agree	partially agree	partially agree	do not agree	partially agree	poor agree	do not agree	poor agree	partially agree	partially agree	partially agree	lethal	more than once per month		2	1	1	1	2	1	2	1	2	1	3	3		3	3	3	4	3	4	5
finished participation	5	female	21	ANONYMIZED	no	no	Medicine	5. Semester	5. Semester	partially agree	fair agree	poor agree	partially agree	partially agree	fair agree	partially agree	fair agree	poor agree	poor agree	partially agree	poor agree	fair agree	poor agree	poor agree	partially agree	poor agree	critical	more than once per year		2	2	3	4	2	1	3	3	3	2	3	4		2	2	2	4	4	5	5
finished participation	5	female	22	ANONYMIZED	no	no	Medicine	5. Semester	5. Semester	poor agree	poor agree	do not agree	poor agree	do not agree	complete agree	partially agree	partially agree	partially agree	partially agree	partially agree	partially agree	partially agree	partially agree	partially agree	partially agree	partially agree	critical	more than once per month		4	1	1	1	2	1	4	2	4	3	1	4		0	0	0	0	0	0	0
finished participation	5	male	21	ANONYMIZED	no	no	Medicine	pre study	5. Semester	fair agree	fair agree	poor agree	partially agree	poor agree	fair agree	fair agree	fair agree	partially agree	partially agree	fair agree	partially agree	partially agree	partially agree	partially agree	fair agree	fair agree	lethal	more than once per year		2	1	1	2	1	1	1	3	3	2	1	3		3	3	2	4	2	4	5
finished participation	9	female	22	ANONYMIZED	no	no	Medicine	pre study	5. Semester	fair agree	fair agree	partially agree	fair agree	partially agree	complete agree	fair agree	fair agree	partially agree	partially agree	fair agree	fair agree	partially agree	partially agree	fair agree	partially agree	partially agree	critical	more than once per month		2	2	1	1	1	1	3	2	2	1	2	3		3	3	3	3	3	3	4
finished participation	5	female	24	ANONYMIZED	no	no	Medicine	5. Semester	5. Semester	complete agree	complete agree	complete agree	fair agree	poor agree	fair agree	fair agree	complete agree	fair agree	poor agree	partially agree	complete agree	complete agree	partially agree	partially agree	partially agree	partially agree	lethal	more than once per month		3	2	1	1	2	1	2	2	2	1	2	2		0	0	0	0	0	0	0
finished participation	10	female	23	ANONYMIZED	no	no	Medicine	5. Semester	5. Semester	fair agree	complete agree	partially agree	fair agree	do not agree	complete agree	fair agree	fair agree	partially agree	do not agree	fair agree	fair agree	do not agree	partially agree	partially agree	do not agree	partially agree	lethal	more than once per three months		1	1	1	1	1	1	3	1	1	1	2	2		5	5	5	5	5	5	5
finished participation	5	male	30	ANONYMIZED	no	yes	Medicine	5. Semester	5. Semester	fair agree	fair agree	fair agree	partially agree	poor agree	fair agree	poor agree	fair agree	partially agree	partially agree	poor agree	poor agree	do not agree	poor agree	fair agree	partially agree	poor agree	major	more than once per year		1	1	1	1	1	1	1	3	3	1	1	3		3	4	2	4	4	5	5
finished participation	9	male	24	ANONYMIZED	no	no	Medicine	5. Semester	5. Semester	fair agree	complete agree	poor agree	partially agree	do not agree	complete agree	fair agree	complete agree	poor agree	fair agree	complete agree	fair agree	complete agree	poor agree	partially agree	complete agree	partially agree	lethal	more than once per three months		1	0	2	0	1	1	4	0	2	1	1	0		2	5	5	5	3	5	5
finished participation	9	male	22	ANONYMIZED	no	no	Medicine	5. Semester	5. Semester	complete agree	complete agree	complete agree	fair agree	fair agree	complete agree	complete agree	complete agree	fair agree	fair agree	fair agree	partially agree	partially agree	partially agree	partially agree	partially agree	partially agree	lethal	more than once per three months		1	1	1	1	1	1	1	1	1	1	1	2		4	4	4	4	4	4	4
finished participation	7	female	23	ANONYMIZED	no	no	Medicine	5. Semester	5. Semester	complete agree	complete agree	partially agree	fair agree	partially agree	complete agree	fair agree	fair agree	partially agree	partially agree	complete agree	fair agree	fair agree	partially agree	partially agree	fair agree	partially agree	lethal	more than once per month		2	1	1	1	1	1	1	2	2	1	2	2		2	3	2	3	2	2	3
finished participation	7	male	23	ANONYMIZED	yes	no	Medicine	5. Semester	5. Semester	partially agree	partially agree	partially agree	complete agree	fair agree	fair agree	poor agree	partially agree	partially agree	partially agree	partially agree	poor agree	partially agree	partially agree	partially agree	partially agree	partially agree	lethal	more than once per three months		2	4	3	3	2	1	1	4	2	2	2	3		2	2	2	2	2	2	2
finished participation	10	female	24	ANONYMIZED	no	no	Medicine	5. Semester	5. Semester	fair agree	fair agree	fair agree	complete agree	do not agree	complete agree	fair agree	complete agree	fair agree	do not agree	complete agree	fair agree	do not agree	complete agree	fair agree	do not agree	complete agree	lethal	more than once per three months		3	2	3	0	3	1	4	1	3	1	1	0		0	0	0	0	0	0	0
finished participation	5	female	21	ANONYMIZED	no	no	Medicine	pre study	5. Semester	partially agree	fair agree	complete agree	complete agree	partially agree	complete agree	complete agree	fair agree	complete agree	partially agree	fair agree	poor agree	poor agree	poor agree	partially agree	partially agree	poor agree	critical	more than once per year		3	4	1	1	3	1	4	1	3	2	2	1		4	4	2	5	3	4	5
drop-out	10	male	23	ANONYMIZED	no	no	Medicine	5. Semester	5. Semester
finished participation	5	female	20	ANONYMIZED	no	no	Medicine	pre study	5. Semester	fair agree	fair agree	poor agree	fair agree	poor agree	complete agree	fair agree	complete agree	partially agree	poor agree	partially agree	poor agree	poor agree	do not agree	partially agree	poor agree	partially agree	lethal	more than once per three months		2	1	1	1	1	1	1	1	1	1	1	2		0	0	0	0	3	0	0
finished participation	11	female	23	ANONYMIZED	no	no	Medicine	pre study	5. Semester	fair agree	complete agree	fair agree	fair agree	partially agree	fair agree	fair agree	fair agree	fair agree	fair agree	fair agree	fair agree	partially agree	partially agree	fair agree	partially agree	fair agree	lethal	I do not know		1	1	1	1	1	1	1	1	1	1	1	0		3	3	3	3	2	2	3
drop-out	11	male	28	ANONYMIZED	yes	no	Medicine	1. Semester	1. Semester
finished participation	8	male	30	ANONYMIZED	no	yes	Medicine	pre study	1. Semester	fair agree	complete agree	complete agree	complete agree	do not agree	complete agree	partially agree	fair agree	fair agree	fair agree	fair agree	poor agree	do not agree	partially agree	partially agree	do not agree	poor agree	lethal	more than once per month		2	2	2	2	2	1	1	2	2	1	1	4		2	4	2	4	3	5	5
finished participation	11	male	30	ANONYMIZED	no	no	Medicine	pre study	5. Semester	complete agree	complete agree	partially agree	partially agree	poor agree	complete agree	fair agree	fair agree	partially agree	poor agree	fair agree	partially agree	poor agree	partially agree	partially agree	poor agree	poor agree	lethal	more than once per month		1	0	1	0	0	1	1	1	1	1	1	0		3	5	5	5	3	5	5
finished participation	7	male	22	ANONYMIZED	no	no	Medicine	pre study	5. Semester	fair agree	fair agree	poor agree	partially agree	poor agree	complete agree	fair agree	fair agree	partially agree	poor agree	partially agree	poor agree	poor agree	partially agree	partially agree	partially agree	partially agree	lethal	no answer		2	2	3	3	1	1	5	2	2	2	1	5		5	5	5	5	3	5	5
finished participation	9	female	23	ANONYMIZED	no	no	Medicine	5. Semester	5. Semester	fair agree	complete agree	fair agree	fair agree	poor agree	complete agree	partially agree	partially agree	partially agree	do not agree	partially agree	partially agree	partially agree	poor agree	partially agree	partially agree	poor agree	lethal	I do not know		3	2	1	0	3	1	3	1	2	1	2	0		0	0	0	0	0	5	5
finished participation	11	male	30	ANONYMIZED	no	no	Medicine	5. Semester	5. Semester	complete agree	complete agree	fair agree	complete agree	poor agree	complete agree	fair agree	partially agree	partially agree	poor agree	partially agree	poor agree	fair agree	do not agree	complete agree	complete agree	fair agree	critical	more than once per month		1	1	1	2	1	1	1	1	2	1	1	3		4	4	2	3	3	4	5
finished participation	7	female	22	ANONYMIZED	no	no	Medicine	5. Semester	5. Semester	fair agree	complete agree	fair agree	complete agree	do not agree	fair agree	fair agree	fair agree	fair agree	poor agree	partially agree	poor agree	partially agree	partially agree	partially agree	fair agree	partially agree	critical	I do not know		3	3	1	0	3	1	3	1	2	1	2	3		3	3	3	4	3	5	5
finished participation	11	male	31	ANONYMIZED	no	yes	Medicine	5. Semester	6. Semester	complete agree	complete agree	fair agree	complete agree	partially agree	fair agree	fair agree	partially agree	partially agree	poor agree	partially agree	poor agree	partially agree	partially agree	fair agree	fair agree	poor agree	major	more than once per three months		3	1	2	1	3	1	1	1	1	1	1	4		3	5	3	4	4	5	5
finished participation	11	female	25	ANONYMIZED	no	no	Medicine	5. Semester	5. Semester	partially agree	complete agree	fair agree	complete agree	do not agree	complete agree	partially agree	complete agree	fair agree	do not agree	fair agree	partially agree	partially agree	partially agree	partially agree	poor agree	partially agree	lethal	I do not know		2	3	2	2	2	1	1	2	2	1	2	3		5	5	5	5	5	5	5
finished participation	9	male	23	ANONYMIZED	no	no	Medicine	pre study	5. Semester	complete agree	fair agree	fair agree	complete agree	partially agree	fair agree	fair agree	fair agree	fair agree	fair agree	fair agree	do not agree	do not agree	do not agree	fair agree	fair agree	fair agree	critical	more than once per year		2	1	1	1	2	1	1	1	3	2	2	2		2	1	1	3	1	3	4
finished participation	7	male	1	ANONYMIZED	yes	yes	Medicine	5. Semester	7. Semester	partially agree	complete agree	fair agree	complete agree	poor agree	fair agree	partially agree	poor agree	poor agree	poor agree	poor agree	poor agree	poor agree	poor agree	partially agree	partially agree	partially agree	critical	more than once per month		4	2	3	1	2	3	4	3	4	4	4	4		2	3	2	3	3	4	5
finished participation	9	male	23	ANONYMIZED	no	no	Medicine	pre study	2. Semester	fair agree	complete agree	complete agree	complete agree	complete agree	fair agree	fair agree	complete agree	complete agree	complete agree	complete agree	fair agree	partially agree	complete agree	fair agree	fair agree	partially agree	lethal	more than once per month		2	1	1	1	1	1	1	2	2	1	2	1		1	1	1	1	1	2	3
finished participation	7	male	22	ANONYMIZED	no	no	Medicine	5. Semester	6. Semester	fair agree	complete agree	partially agree	fair agree	do not agree	complete agree	fair agree	fair agree	partially agree	poor agree	partially agree	poor agree	poor agree	partially agree	partially agree	fair agree	fair agree	lethal	more than once per year		3	2	2	1	1	1	1	3	2	1	2	3		3	3	2	4	3	4	5
finished participation	5.	female	20	ANONYMIZED	no	no	Medicine	pre study	5. Semester	partially agree	fair agree	partially agree	fair agree	partially agree	complete agree	fair agree	fair agree	partially agree	poor agree	partially agree	fair agree	partially agree	poor agree	fair agree	partially agree	poor agree	major	more than once per month		3	3	1	1	3	1	1	4	1	2	1	2		4	5	5	5	3	5	5
finished participation	5	female	21	ANONYMIZED	no	no	Medicine	5. Semester	5. Semester	fair agree	fair agree	partially agree	complete agree	do not agree	complete agree	fair agree	partially agree	partially agree	poor agree	fair agree	partially agree	partially agree	partially agree	partially agree	fair agree	fair agree	major	more than once per month		2	1	1	3	4	1	4	4	2	2	2	3		3	4	4	4	2	4	5
finished participation	7	male	21	ANONYMIZED	no	no	Medicine	5. Semester	5. Semester	fair agree	fair agree	complete agree	fair agree	fair agree	complete agree	fair agree	fair agree	fair agree	fair agree	fair agree	fair agree	partially agree	partially agree	fair agree	fair agree	fair agree	critical	I do not know		3	2	2	1	3	1	2	3	3	2	3	3		2	2	1	2	2	2	3
finished participation	6	female	24	ANONYMIZED	no	yes	Medicine	pre study	5. Semester	complete agree	complete agree	partially agree	fair agree	poor agree	fair agree	fair agree	complete agree	partially agree	poor agree	partially agree	partially agree	do not agree	fair agree	partially agree	fair agree	poor agree	lethal	more than once per three months		2	3	1	1	1	1	3	4	1	1	1	2		1	3	1	2	2	4	5
finished participation	8	male	24	ANONYMIZED	no	no	Medicine	5. Semester	5. Semester	complete agree	complete agree	complete agree	complete agree	poor agree	complete agree	fair agree	fair agree	fair agree	poor agree	partially agree	partially agree	fair agree	partially agree	fair agree	complete agree	do not agree	critical	more than once per three months		1	1	1	1	1	1	1	1	1	1	2	5		4	5	3	5	3	5	5
finished participation	5	female	21	ANONYMIZED	no	no	Medicine	pre study	5. Semester	fair agree	fair agree	do not agree	partially agree	do not agree	complete agree	partially agree	fair agree	do not agree	do not agree	complete agree	partially agree	fair agree	fair agree	partially agree	fair agree	partially agree	lethal	more than once per year		2	0	4	0	0	1	3	1	1	1	1	3		0	0	0	0	0	0	0
finished participation	9	male	24	ANONYMIZED	no	no	Medicine	5. Semester	5. Semester	fair agree	complete agree	partially agree	fair agree	partially agree	fair agree	fair agree	fair agree	partially agree	fair agree	fair agree	partially agree	fair agree	partially agree	fair agree	complete agree	partially agree	critical	more than once per three months		2	3	1	2	2	1	3	1	2	1	1	2		3	4	2	4	2	5	5
finished participation	9	female	29	ANONYMIZED	no	no	Medicine	5. Semester	5. Semester	fair agree	complete agree	fair agree	fair agree	poor agree	fair agree	fair agree	fair agree	partially agree	poor agree	fair agree	partially agree	poor agree	partially agree	partially agree	poor agree	partially agree	lethal	more than once per year		1	4	4	0	1	1	1	1	2	1	1	4		3	3	2	3	2	2	0
finished participation	1	female	26	ANONYMIZED	no	no	Dental Medicine	1. Semester	1. Semester	partially agree	partially agree	fair agree	partially agree	partially agree	complete agree	partially agree	partially agree	partially agree	partially agree	fair agree	fair agree	partially agree	fair agree	partially agree	partially agree	partially agree	lethal	more than once per three months		1	1	1	1	1	1	1	1	1	1	3	1		1	1	1	3	1	0	0
drop-out	9	male	23	ANONYMIZED	no	no	Medicine	5. Semester	5. Semester	fair agree	complete agree	fair agree	complete agree	poor agree	complete agree	fair agree	complete agree	fair agree	complete agree	complete agree	partially agree	fair agree	partially agree	partially agree	fair agree	fair agree	lethal	more than once per three months		0	0	2	0	0	1	2	0	0	2	0	0		0	0	0	0	0	0	5
finished participation	5	male	22	ANONYMIZED	no	no	Medicine	pre study	5. Semester	fair agree	fair agree	fair agree	fair agree	poor agree	partially agree	partially agree	fair agree	fair agree	poor agree	poor agree	partially agree	poor agree	poor agree	partially agree	partially agree	partially agree	lethal	more than once per month		1	0	0	0	1	1	1	1	1	1	1	2		5	5	3	5	3	5	5
finished participation	5	male	21	ANONYMIZED	no	no	Medicine	5. Semester	5. Semester	complete agree	fair agree	partially agree	fair agree	partially agree	complete agree	fair agree	fair agree	partially agree	partially agree	fair agree	fair agree	fair agree	fair agree	fair agree	fair agree	fair agree	major	more than once per year		0	0	0	0	0	0	2	0	0	0	0	0		0	0	0	0	2	0	0
finished participation	6	female	23	ANONYMIZED	no	no	Medicine	5. Semester	5. Semester	fair agree	complete agree	complete agree	fair agree	poor agree	complete agree	complete agree	complete agree	complete agree	partially agree	complete agree	poor agree	poor agree	partially agree	poor agree	poor agree	partially agree	lethal	I do not know		2	2	0	1	1	1	1	3	3	1	4	2		0	0	0	0	0	0	0
drop-out	5	female	22	ANONYMIZED	no	no	Medicine	5. Semester	5. Semester	fair agree	complete agree	fair agree	complete agree	partially agree	complete agree	fair agree	fair agree	fair agree	partially agree	complete agree	fair agree	fair agree	complete agree	partially agree	partially agree	partially agree	lethal	more than once per month		3	2	0	0	0	1	4	1	3	2	3	0		0	0	3	3	3	0	0
finished participation	7	female	22	ANONYMIZED	no	no	Medicine	5. Semester	5. Semester	fair agree	fair agree	partially agree	fair agree	partially agree	fair agree	fair agree	fair agree	fair agree	partially agree	partially agree	partially agree	partially agree	poor agree	partially agree	fair agree	poor agree	critical	more than once per three months		3	3	1	1	2	1	2	2	2	2	3	1		3	4	2	4	3	4	5
finished participation	11	male	23	ANONYMIZED	no	no	Medicine	pre study	5. Semester	fair agree	complete agree	complete agree	poor agree	do not agree	complete agree	fair agree	fair agree	complete agree	do not agree	fair agree	fair agree	do not agree	partially agree	fair agree	do not agree	partially agree	lethal	more than once per month		3	3	1	0	2	1	4	0	0	1	1	0		0	0	0	0	5	5	5
finished participation	9	female	23	ANONYMIZED	no	no	Medicine	5. Semester	5. Semester	fair agree	fair agree	fair agree	complete agree	partially agree	complete agree	fair agree	fair agree	fair agree	partially agree	fair agree	partially agree	poor agree	poor agree	partially agree	partially agree	poor agree	critical	more than once per month		2	1	1	1	2	1	1	1	1	1	2	1		4	3	3	4	2	4	4
drop-out	7	male	26	ANONYMIZED	yes	no	Medicine	2. Semester	6. Semester	complete agree	complete agree	complete agree	fair agree	complete agree	complete agree	partially agree	partially agree	partially agree	partially agree	poor agree	partially agree	fair agree	partially agree	partially agree	fair agree	partially agree	lethal	I do not know		1	1	1	1	1	1	2	1	1	1	1	1		1	1	1	1	1	1	2
drop-out	10	female	24	ANONYMIZED	no	no	Medicine	5. Semester	5. Semester
finished participation	6	female	23	ANONYMIZED	no	no	Medicine	5. Semester	5. Semester	fair agree	fair agree	partially agree	partially agree	partially agree	fair agree	fair agree	fair agree	partially agree	partially agree	partially agree	partially agree	poor agree	partially agree	partially agree	poor agree	partially agree	major	I do not know		1	1	0	0	1	1	3	1	0	1	0	0		0	0	0	0	3	0	0
finished participation	9	male	25	ANONYMIZED	no	no	Medicine	1. Semester	5. Semester	fair agree	fair agree	complete agree	complete agree	fair agree	complete agree	fair agree	fair agree	complete agree	fair agree	fair agree	fair agree	fair agree	fair agree	fair agree	fair agree	fair agree	lethal	more than once per year		1	1	1	1	1	1	1	4	2	1	1	2		3	3	2	2	2	2	3
finished participation	5	male	28	ANONYMIZED	no	yes	Medicine	5. Semester	5. Semester	partially agree	fair agree	complete agree	partially agree	poor agree	fair agree	fair agree	fair agree	fair agree	poor agree	fair agree	partially agree	partially agree	poor agree	partially agree	poor agree	partially agree	critical	more than once per three months		3	3	2	3	2	1	3	3	2	2	2	3		4	5	3	5	3	5	5
finished participation	11	female	25	ANONYMIZED	no	no	Medicine	pre study	5. Semester	fair agree	fair agree	poor agree	partially agree	partially agree	fair agree	fair agree	fair agree	partially agree	poor agree	fair agree	partially agree	poor agree	partially agree	partially agree	poor agree	partially agree	lethal	more than once per month		3	2	1	1	1	1	2	1	2	1	3	1		2	5	5	5	3	5	5
drop-out	7	female	21	ANONYMIZED	no	no	Medicine	5. Semester	5. Semester	fair agree	fair agree	partially agree	fair agree	do not agree	fair agree	partially agree	partially agree	partially agree	do not agree	fair agree
finished participation	10	male	23	ANONYMIZED	no	no	Medicine	5. Semester	5. Semester	fair agree	fair agree	poor agree	fair agree	do not agree	fair agree	poor agree	fair agree	partially agree	do not agree	partially agree	poor agree	do not agree	poor agree	partially agree	partially agree	partially agree	critical	more than once per month		4	3	3	3	3	2	5	3	4	2	2	4		5	5	3	5	4	5	5
finished participation	9	male	30	ANONYMIZED	no	yes	Medicine	5. Semester	5. Semester	fair agree	fair agree	partially agree	fair agree	partially agree	complete agree	fair agree	fair agree	fair agree	partially agree	partially agree	fair agree	partially agree	poor agree	partially agree	partially agree	partially agree	critical	more than once per three months		1	1	1	2	1	1	1	3	1	1	1	3		2	2	3	4	3	4	5
drop-out	6	female	1	ANONYMIZED	no	no	Medicine	5. Semester	5. Semester	fair agree	fair agree	fair agree	poor agree	poor agree	complete agree	fair agree	fair agree	fair agree	partially agree	fair agree	fair agree	partially agree	partially agree	fair agree	partially agree	partially agree	critical	more than once per month
finished participation	10	female	23	ANONYMIZED	no	no	Medicine	5. Semester	5. Semester	fair agree	fair agree	poor agree	fair agree	poor agree	complete agree	fair agree	fair agree	poor agree	poor agree	fair agree	fair agree	poor agree	poor agree	fair agree	poor agree	poor agree	critical	more than once per three months		1	2	1	2	1	1	4	1	2	1	1	4		2	4	4	5	4	5	5
finished participation	5	female	22	ANONYMIZED	no	no	Medicine	pre study	5. Semester	fair agree	complete agree	poor agree	partially agree	do not agree	partially agree	partially agree	fair agree	poor agree	do not agree	poor agree	partially agree	partially agree	partially agree	partially agree	fair agree	poor agree	lethal	more than once per year		0	0	0	3	0	1	3	3	0	2	2	0		0	5	0	5	4	5	5
finished participation	5	female	22	ANONYMIZED	no	no	Medicine	5. Semester	5. Semester	complete agree	partially agree	complete agree	fair agree	partially agree	complete agree	partially agree	partially agree	fair agree	poor agree	fair agree	partially agree	poor agree	partially agree	partially agree	poor agree	poor agree	critical	more than once per year		3	3	2	4	0	1	4	4	1	1	1	4		5	5	3	5	3	5	5
finished participation	8	female	23	ANONYMIZED	no	no	Medicine	5. Semester	1. Semester	complete agree	fair agree	fair agree	fair agree	partially agree	complete agree	fair agree	fair agree	fair agree	fair agree	fair agree	fair agree	complete agree	fair agree	fair agree	partially agree	fair agree	lethal	more than once per month		1	1	1	1	1	1	1	1	1	1	1	2		2	3	3	3	2	3	4
finished participation	5	female	21	ANONYMIZED	no	no	Medicine	3. Semester	5. Semester	complete agree	complete agree	fair agree	fair agree	partially agree	complete agree	fair agree	complete agree	fair agree	partially agree	fair agree	fair agree	fair agree	partially agree	complete agree	complete agree	fair agree	lethal	more than once per month		1	2	1	1	1	1	3	1	3	1	1	1		1	0	1	2	1	2	5
finished participation	5	female	21	ANONYMIZED	no	no	Medicine	pre study	5. Semester	complete agree	fair agree	complete agree	partially agree	partially agree	complete agree	partially agree	complete agree	fair agree	partially agree	partially agree	partially agree	partially agree	partially agree	partially agree	partially agree	partially agree	lethal	more than once per month		1	0	0	0	1	1	2	3	3	1	1	0		0	0	0	0	2	0	0
finished participation	11	female	23	ANONYMIZED	no	no	Medicine	pre study	5. Semester	fair agree	complete agree	partially agree	fair agree	poor agree	fair agree	fair agree	complete agree	partially agree	partially agree	fair agree	fair agree	partially agree	partially agree	fair agree	fair agree	partially agree	major	more than once per three months		2	3	2	2	2	1	3	1	2	1	2	2		3	3	3	3	2	3	5
drop-out	5	female	22	ANONYMIZED	no	no	Medicine	5. Semester	I do not know	fair agree	fair agree	partially agree	fair agree	poor agree	complete agree	fair agree	fair agree	poor agree	poor agree	fair agree	fair agree	do not agree	fair agree	fair agree	do not agree	partially agree
finished participation	8	female	24	ANONYMIZED	no	no	Medicine	4. Semester	4. Semester	complete agree	fair agree	do not agree	partially agree	do not agree	complete agree	fair agree	fair agree	do not agree	poor agree	fair agree	poor agree	do not agree	poor agree	poor agree	poor agree	poor agree	lethal	more than once per month		1	3	1	3	1	1	3	1	2	1	1	1		5	5	5	5	3	5	5
finished participation	10	female	24	ANONYMIZED	no	no	Medicine	pre study	3. Semester	fair agree	complete agree	fair agree	partially agree	do not agree	complete agree	complete agree	complete agree	complete agree	poor agree	fair agree	poor agree	poor agree	poor agree	partially agree	fair agree	partially agree	lethal	more than once per three months		2	4	1	1	2	1	4	2	2	2	3	3		2	0	3	5	2	3	5
drop-out	5	male	23	ANONYMIZED	no	yes	Medicine	5. Semester	5. Semester
drop-out	5	female	20	ANONYMIZED	no	no	Medicine	5. Semester	5. Semester	fair agree	fair agree	fair agree	fair agree	partially agree	fair agree	fair agree	fair agree	fair agree	fair agree	fair agree	fair agree	fair agree	fair agree	fair agree	fair agree	partially agree	lethal	more than once per year		1	4	1	1	1	1	1	4	1	1	1	2		0	0	0	0	0	0	0
finished participation	11	female	24	ANONYMIZED	no	no	Medicine	5. Semester	5. Semester	fair agree	fair agree	partially agree	fair agree	do not agree	complete agree	complete agree	complete agree	partially agree	poor agree	fair agree	partially agree	poor agree	partially agree	complete agree	fair agree	fair agree	lethal	more than once per month		1	0	1	1	1	1	2	1	1	1	1	1		5	5	5	5	5	5	5
finished participation	5	male	22	ANONYMIZED	no	no	Medicine	pre study	5. Semester	fair agree	fair agree	poor agree	fair agree	poor agree	complete agree	partially agree	fair agree	poor agree	poor agree	partially agree	partially agree	poor agree	poor agree	fair agree	fair agree	poor agree	critical	more than once per month		3	3	4	0	3	1	3	2	2	2	0	2		2	0	0	4	2	4	4
finished participation	7	male	30	ANONYMIZED	no	yes	Medicine	pre study	2. Semester	complete agree	complete agree	complete agree	complete agree	partially agree	fair agree	partially agree	partially agree	fair agree	fair agree	fair agree	fair agree	fair agree	fair agree	fair agree	poor agree	partially agree	lethal	more than once per month		2	2	1	1	1	1	3	1	4	1	5	4		4	4	1	4	3	4	5
finished participation	11	female	25	ANONYMIZED	no	no	Medicine	pre study	I do not know	partially agree	complete agree	fair agree	fair agree	poor agree	complete agree	partially agree	fair agree	partially agree	partially agree	partially agree	poor agree	poor agree	do not agree	fair agree	fair agree	partially agree	lethal	more than once per three months		3	3	3	0	3	1	3	1	1	1	1	0		0	0	0	4	0	4	5
finished participation	1	male	18	ANONYMIZED	no	no	Medicine	pre study	I do not know	complete agree	complete agree	fair agree	fair agree	fair agree	complete agree	partially agree	partially agree	partially agree	partially agree	partially agree	fair agree	fair agree	fair agree	fair agree	fair agree	fair agree	major	I do not know		1	1	1	2	1	1	1	1	1	1	1	1		0	0	0	0	0	0	0
drop-out	9	female	35	ANONYMIZED	no	yes	Medicine	1. Semester	7. Semester	complete agree	complete agree	complete agree	complete agree	poor agree	poor agree	partially agree	partially agree	partially agree	do not agree	partially agree	poor agree	poor agree	poor agree	fair agree	poor agree	partially agree	lethal	more than once per three months		1	1	1	1	1	1	5	1	1	1	1	2		2	4	0	5	2	5	5
finished participation	7	female	29	ANONYMIZED	no	yes	Medicine	5. Semester	5. Semester	fair agree	complete agree	complete agree	partially agree	poor agree	fair agree	partially agree	fair agree	partially agree	do not agree	partially agree	partially agree	do not agree	poor agree	partially agree	do not agree	partially agree	critical	more than once per month		3	3	3	2	4	1	2	2	4	2	3	4		4	4	2	4	4	4	5
finished participation	9	female	23	ANONYMIZED	no	no	Medicine	5. Semester	5. Semester	fair agree	fair agree	poor agree	partially agree	poor agree	partially agree	partially agree	fair agree	poor agree	poor agree	partially agree	partially agree	poor agree	poor agree	fair agree	fair agree	partially agree	critical	more than once per year		3	4	1	1	4	1	5	5	4	2	3	3		4	4	4	5	3	4	5
finished participation	9	female	24	ANONYMIZED	no	no	Medicine	5. Semester	5. Semester	complete agree	fair agree	fair agree	complete agree	poor agree	partially agree	fair agree	partially agree	partially agree	poor agree	partially agree	partially agree	partially agree	poor agree	poor agree	poor agree	poor agree	major	more than once per month		2	1	1	2	1	1	1	1	1	2	1	1		2	5	5	5	3	5	5
finished participation	11	male	31	ANONYMIZED	no	yes	Medicine	pre study	1. Semester	fair agree	complete agree	fair agree	fair agree	partially agree	complete agree	partially agree	partially agree	fair agree	poor agree	partially agree	partially agree	do not agree	do not agree	fair agree	fair agree	partially agree	major	more than once per month		2	1	2	1	2	2	3	4	3	3	2	1		3	4	3	4	2	3	5
finished participation	10	female	24	ANONYMIZED	no	no	Medicine	5. Semester	6. Semester	complete agree	complete agree	fair agree	fair agree	partially agree	complete agree	fair agree	fair agree	fair agree	poor agree	fair agree	fair agree	partially agree	partially agree	complete agree	fair agree	fair agree	critical	more than once per year		1	1	1	1	1	1	1	1	1	2	1	1		5	3	2	2	2	2	4
finished participation	7	female	25	ANONYMIZED	yes	no	Medicine	pre study	7. Semester	fair agree	fair agree	partially agree	fair agree	poor agree	fair agree	fair agree	complete agree	partially agree	poor agree	fair agree	partially agree	poor agree	partially agree	partially agree	partially agree	partially agree	lethal	more than once per year		3	3	3	0	3	1	2	2	2	1	1	0		4	5	4	5	4	5	5
finished participation	10	male	24	ANONYMIZED	no	no	Medicine	pre study	5. Semester	complete agree	complete agree	fair agree	fair agree	poor agree	complete agree	fair agree	fair agree	partially agree	do not agree	partially agree	partially agree	poor agree	partially agree	fair agree	fair agree	fair agree	major	more than once per year		2	1	1	1	2	1	2	2	2	2	2	4		4	4	2	2	2	3	4
finished participation	8	female	24	ANONYMIZED	no	yes	Medicine	5. Semester	5. Semester	fair agree	fair agree	partially agree	fair agree	partially agree	fair agree	fair agree	fair agree	partially agree	partially agree	fair agree	fair agree	poor agree	fair agree	fair agree	poor agree	fair agree	lethal	more than once per 3 years		2	2	2	2	1	1	2	1	1	1	1	2		2	3	2	4	2	4	4
finished participation	12	no answer	27	ANONYMIZED	no	yes	Medicine	pre study	I do not know	complete agree	complete agree	fair agree	partially agree	poor agree	fair agree	complete agree	complete agree	fair agree	partially agree	partially agree	fair agree	fair agree	partially agree	fair agree	fair agree	partially agree	lethal	more than once per three months		2	2	2	2	2	1	2	1	2	1	2	2		2	2	2	2	1	2	5
drop-out	1	female	18	ANONYMIZED	no	no	Medicine	1. Semester	1. Semester	complete agree	fair agree	fair agree	fair agree	partially agree	complete agree	complete agree	complete agree	complete agree	partially agree	complete agree
finished participation	5	female	21	ANONYMIZED	no	no	Medicine	1. Semester	3. Semester	fair agree	fair agree	partially agree	partially agree	do not agree	fair agree	partially agree	partially agree	partially agree	poor agree	fair agree	fair agree	fair agree	fair agree	partially agree	fair agree	partially agree	minor	I do not know		2	1	1	1	2	1	1	1	3	2	0	0		0	0	0	0	0	0	0
finished participation	5	female	21	ANONYMIZED	yes	no	Medicine	2. Semester	6. Semester	fair agree	partially agree	poor agree	poor agree	poor agree	fair agree	partially agree	partially agree	poor agree	partially agree	fair agree	poor agree	poor agree	poor agree	do not agree	poor agree	poor agree	critical	more than once per three months		2	4	0	2	1	1	5	4	5	3	3	4		3	4	2	4	2	5	5
finished participation	3	female	27	ANONYMIZED	no	yes	Medicine	3. Semester	3. Semester	fair agree	partially agree	complete agree	poor agree	do not agree	complete agree	poor agree	do not agree	partially agree	do not agree	partially agree	do not agree	do not agree	do not agree	do not agree	do not agree	do not agree	critical	more than once per month		3	3	0	0	1	1	3	3	3	1	3	1		0	0	0	0	0	0	0
finished participation	7	female	22	ANONYMIZED	no	no	Medicine	pre study	6. Semester	complete agree	complete agree	partially agree	complete agree	partially agree	complete agree	fair agree	complete agree	partially agree	fair agree	fair agree	partially agree	poor agree	partially agree	partially agree	poor agree	partially agree	lethal	more than once per month		1	2	2	0	1	1	1	2	2	1	1	3		4	0	2	4	2	4	5
finished participation	9	female	23	ANONYMIZED	no	no	Medicine	3. Semester	3. Semester	fair agree	complete agree	fair agree	complete agree	poor agree	fair agree	partially agree	fair agree	partially agree	poor agree	fair agree	partially agree	fair agree	partially agree	fair agree	fair agree	poor agree	critical	more than once per year		2	1	1	0	3	1	1	3	3	1	2	3		0	0	0	0	0	5	5
drop-out	5	female	19	ANONYMIZED	no	no	Medicine	pre study	2. Semester
drop-out	4	male	19	ANONYMIZED	no	no	Medicine	do not remember	3. Semester	complete agree	complete agree	complete agree	fair agree	partially agree	fair agree	fair agree	complete agree	complete agree	fair agree	fair agree	complete agree	complete agree	fair agree
drop-out	5	female	29	ANONYMIZED	no	yes	Medicine	3. Semester	I do not know	complete agree	complete agree	complete agree	complete agree	partially agree	fair agree	partially agree	partially agree	partially agree	poor agree	partially agree	partially agree	partially agree	partially agree	partially agree	partially agree	partially agree	critical	I do not know		1	1	1	1	1	1	5	2	2	1	1	5		5	5	4	5	4	5	5
finished participation	5	female	20	ANONYMIZED	no	no	Medicine	3. Semester	3. Semester	fair agree	poor agree	fair agree	fair agree	partially agree	complete agree	fair agree	poor agree	partially agree	poor agree	complete agree	complete agree	fair agree	fair agree	fair agree	poor agree	poor agree	major	more than once per year		2	1	4	4	2	1	4	4	2	1	3	4		4	4	4	4	1	2	5
drop-out	1	female	20	ANONYMIZED	no	no	Medicine	1. Semester	I do not know	complete agree	fair agree	fair agree	complete agree	partially agree	complete agree	complete agree	complete agree	fair agree	partially agree	fair agree	fair agree	partially agree	fair agree
finished participation	9	male	24	ANONYMIZED	yes	no	Medicine	pre study	5. Semester	fair agree	fair agree	do not agree	fair agree	poor agree	fair agree	fair agree	fair agree	poor agree	poor agree	fair agree	partially agree	partially agree	partially agree	partially agree	partially agree	partially agree	critical	more than once per month		4	0	3	0	1	1	2	2	2	2	3	0		4	4	3	3	3	3	3
finished participation	7	female	22	ANONYMIZED	no	no	Medicine	2. Semester	3. Semester	fair agree	complete agree	partially agree	complete agree	poor agree	fair agree	fair agree	fair agree	partially agree	poor agree	fair agree	partially agree	partially agree	poor agree	fair agree	poor agree	poor agree	critical	more than once per year		3	3	2	3	3	1	2	0	0	2	2	2		4	5	4	5	4	5	5
finished participation	7	male	22	ANONYMIZED	no	no	Medicine	3. Semester	6. Semester	complete agree	fair agree	partially agree	fair agree	do not agree	complete agree	complete agree	fair agree	partially agree	do not agree	partially agree	partially agree	poor agree	do not agree	partially agree	do not agree	do not agree	lethal	more than once per month		2	1	1	1	1	1	3	1	4	1	4	4		5	5	5	5	5	5	5
finished participation	2	male	28	ANONYMIZED	no	yes	Medicine	pre study	I do not know	fair agree	complete agree	fair agree	poor agree	do not agree	fair agree	fair agree	fair agree	partially agree	do not agree	partially agree	partially agree	poor agree	do not agree	fair agree	fair agree	fair agree	major	more than once per three months		3	3	3	3	3	1	4	3	3	2	2	3		4	3	2	4	4	3	4
finished participation	9	female	26	ANONYMIZED	no	no	Medicine	6. Semester	6. Semester	fair agree	fair agree	poor agree	fair agree	do not agree	complete agree	partially agree	fair agree	poor agree	fair agree	fair agree	poor agree	poor agree	partially agree	poor agree	do not agree	partially agree	lethal	more than once per month		4	1	2	2	1	1	2	0	0	2	1	4		5	5	5	4	2	3	5
drop-out	5	male	21	ANONYMIZED	no	no	Medicine	3. Semester	3. Semester
drop-out	9	female	22	ANONYMIZED	no	no	Medicine	1. Semester	1. Semester	complete agree	complete agree	fair agree	complete agree	fair agree	fair agree	complete agree	complete agree	fair agree	fair agree	fair agree
finished participation	8	male	27	ANONYMIZED	yes	yes	Dental Medicine	1. Semester	7. Semester	complete agree	complete agree	partially agree	complete agree	poor agree	complete agree	fair agree	fair agree	partially agree	partially agree	fair agree	partially agree	poor agree	poor agree	partially agree	partially agree	poor agree	lethal	more than once per three months		1	1	0	0	1	0	1	0	1	1	3	1		3	3	0	0	3	5	5
finished participation	9	divers/transgender/transidentical	28	ANONYMIZED	no	no	Medicine	6. Semester	I do not know	complete agree	fair agree	fair agree	fair agree	partially agree	complete agree	fair agree	partially agree	partially agree	partially agree	partially agree	partially agree	poor agree	poor agree	partially agree	do not agree	poor agree	critical	more than once per three months		1	1	1	2	1	1	4	3	4	1	1	4		3	3	2	4	2	5	5
finished participation	7	male	22	ANONYMIZED	no	no	Medicine	4. Semester	3. Semester	partially agree	complete agree	fair agree	fair agree	do not agree	complete agree	fair agree	fair agree	fair agree	do not agree	poor agree	poor agree	do not agree	partially agree	poor agree	do not agree	partially agree	major	more than once per three months		4	1	1	2	4	1	2	3	2	2	2	1		4	5	5	5	5	5	5
finished participation	11	female	24	ANONYMIZED	no	no	Medicine	do not remember	6. Semester	fair agree	complete agree	partially agree	fair agree	complete agree	complete agree	fair agree	complete agree	partially agree	fair agree	complete agree	fair agree	fair agree	partially agree	partially agree	fair agree	partially agree	lethal	more than once per year		2	1	1	1	4	1	2	2	2	2	2	5		2	2	2	2	2	3	5
finished participation	1	female	19	ANONYMIZED	no	no	Medicine	pre study	1. Semester	fair agree	complete agree	fair agree	fair agree	poor agree	complete agree	complete agree	fair agree	fair agree	fair agree	fair agree	fair agree	poor agree	partially agree	fair agree	partially agree	poor agree	critical	I do not know		0	1	1	2	1	1	1	3	0	0	3	3		4	5	3	5	3	5	5
finished participation	1	male	18	ANONYMIZED	no	no	Medicine	1. Semester	3. Semester	fair agree	partially agree	fair agree	fair agree	poor agree	fair agree	partially agree	poor agree	fair agree	poor agree	partially agree	fair agree	partially agree	fair agree	fair agree	poor agree	partially agree	lethal	more than once per three months		3	2	1	2	1	1	1	3	2	1	4	4		2	3	2	4	3	5	5
finished participation	5	female	22	ANONYMIZED	yes	no	Medicine	pre study	I do not know	poor agree	fair agree	poor agree	fair agree	poor agree	complete agree	fair agree	partially agree	poor agree	do not agree	complete agree	poor agree	do not agree	do not agree	partially agree	fair agree	poor agree	lethal	more than once per three months		1	3	1	1	1	1	2	3	1	1	2	3		2	3	3	4	3	5	5
finished participation	9	female	22	ANONYMIZED	no	no	Medicine	pre study	3. Semester	complete agree	complete agree	poor agree	fair agree	poor agree	complete agree	complete agree	complete agree	poor agree	partially agree	complete agree	fair agree	poor agree	partially agree	fair agree	partially agree	fair agree	lethal	more than once per three months		1	2	1	3	1	1	1	1	2	1	1	3		3	2	1	3	2	3	4
finished participation	9	female	22	ANONYMIZED	no	no	Medicine	2. Semester	6. Semester	fair agree	complete agree	fair agree	complete agree	partially agree	complete agree	partially agree	fair agree	fair agree	poor agree	partially agree	partially agree	partially agree	partially agree	partially agree	poor agree	poor agree	lethal	more than once per month		3	3	2	1	1	1	1	1	2	1	1	2		2	3	2	3	3	4	5
finished participation	5	female	23	ANONYMIZED	no	no	Medicine	2. Semester	I do not know	complete agree	complete agree	complete agree	complete agree	partially agree	complete agree	partially agree	partially agree	fair agree	poor agree	poor agree	partially agree	poor agree	poor agree	partially agree	partially agree	poor agree	critical	more than once per three months		1	1	2	1	2	1	1	1	2	1	1	1		4	4	0	5	4	5	5
finished participation	9	female	24	ANONYMIZED	no	no	Medicine	do not remember	6. Semester	fair agree	partially agree	poor agree	fair agree	poor agree	complete agree	fair agree	fair agree	partially agree	poor agree	fair agree	partially agree	poor agree	poor agree	partially agree	poor agree	poor agree	major	I do not know		3	1	2	0	3	1	4	0	3	3	2	2		0	0	0	0	2	5	5
drop-out	7	female	31	ANONYMIZED	no	yes	Medicine	pre study	I do not know	fair agree	fair agree	fair agree	partially agree	poor agree	fair agree	partially agree	fair agree	fair agree	fair agree	fair agree	partially agree	poor agree	fair agree
finished participation	9	female	23	ANONYMIZED	no	no	Medicine	pre study	3. Semester	fair agree	complete agree	fair agree	fair agree	poor agree	complete agree	partially agree	complete agree	fair agree	partially agree	partially agree	partially agree	partially agree	poor agree	fair agree	partially agree	partially agree	lethal	more than once per year		2	2	2	0	2	1	1	1	1	1	1	0		5	5	4	4	2	4	5
finished participation	3	female	27	ANONYMIZED	no	yes	Medicine	pre study	I do not know	partially agree	fair agree	do not agree	partially agree	poor agree	fair agree	poor agree	partially agree	do not agree	do not agree	partially agree	partially agree	partially agree	partially agree	partially agree	partially agree	partially agree	lethal	more than once per 3 years		2	1	2	1	1	1	3	3	2	2	0	4		3	3	2	3	3	5	5
drop-out	5	female	27	ANONYMIZED	no	yes	Medicine	1. Semester	5. Semester	fair agree	complete agree	partially agree	partially agree	do not agree	fair agree
drop-out	5	female	22	ANONYMIZED	no	no	Medicine	4. Semester	4. Semester	fair agree	fair agree	fair agree	partially agree	poor agree	complete agree	partially agree	partially agree	partially agree	poor agree	partially agree	poor agree	poor agree	partially agree	poor agree	partially agree	partially agree	lethal	more than once per three months		2	2	2	2	2	1	2	2	2	1	2	3		5	5	5	5	4	5	5
drop-out	12	male	59	ANONYMIZED	no	no	no answer	do not remember	I do not know	fair agree	poor agree	partially agree	poor agree	partially agree	complete agree	partially agree	partially agree	partially agree	partially agree	partially agree	partially agree	partially agree	partially agree	partially agree	partially agree	partially agree	lethal	more than once per year		0	0	0	0	0	0	0	0	0	0	0	0		0	0	0	0	0	0	0
drop-out	7	female	25	ANONYMIZED	no	no	Medicine	6. Semester	6. Semester	partially agree	fair agree	fair agree	fair agree	poor agree	fair agree	poor agree	partially agree	partially agree	poor agree	partially agree	poor agree	partially agree	fair agree	partially agree	partially agree	fair agree	critical	I do not know		0	3	3	1	2	3	3	2	5	5	2	4		2	3	2	2	3	1	2
finished participation	0	male	1	ANONYMIZED	no	yes	Medicine	do not remember	5. Semester	partially agree	partially agree	partially agree	partially agree	partially agree	partially agree	partially agree	partially agree	partially agree	partially agree	partially agree	partially agree	partially agree	partially agree	partially agree	partially agree	partially agree	lethal	more than once per month		0	0	0	0	0	0	0	0	0	0	0	0		0	0	0	0	0	0	0
finished participation	1	female	1	ANONYMIZED	no	no	no answer	do not remember	I do not know	complete agree	complete agree	complete agree	fair agree	partially agree	partially agree	fair agree	fair agree	fair agree	fair agree	fair agree	fair agree	fair agree	fair agree	fair agree	fair agree	fair agree	lethal	more than once per month		3	1	1	1	1	1	3	3	1	1	1	1		2	1	1	1	1	1	1
finished participation	7	female	22	ANONYMIZED	no	no	Medicine	6. Semester	6. Semester	partially agree	complete agree	partially agree	fair agree	poor agree	fair agree	fair agree	complete agree	poor agree	do not agree	partially agree	poor agree	poor agree	do not agree	fair agree	fair agree	partially agree	lethal	more than once per month		5	5	1	4	3	1	5	3	4	2	2	5		2	4	4	5	2	5	5
finished participation	7	female	22	ANONYMIZED	no	no	Medicine	1. Semester	5. Semester	fair agree	complete agree	poor agree	complete agree	poor agree	partially agree	partially agree	complete agree	partially agree	do not agree	partially agree	poor agree	fair agree	poor agree	partially agree	fair agree	do not agree	critical	more than once per month		5	4	3	4	4	1	1	1	2	2	4	4		1	5	2	5	3	4	5
finished participation	8	female	27	ANONYMIZED	no	yes	Medicine	pre study	5. Semester	complete agree	complete agree	fair agree	fair agree	partially agree	fair agree	fair agree	partially agree	poor agree	poor agree	poor agree	partially agree	poor agree	poor agree	complete agree	poor agree	poor agree	lethal	more than once per year		2	1	1	1	1	1	2	1	1	1	1	2		2	3	1	3	2	4	5
finished participation	10	female	22	ANONYMIZED	no	no	Medicine	pre study	6. Semester	complete agree	complete agree	complete agree	fair agree	partially agree	complete agree	partially agree	partially agree	fair agree	partially agree	partially agree	complete agree	complete agree	complete agree	fair agree	fair agree	fair agree	critical	more than once per month		1	1	2	1	1	1	1	1	2	1	2	2		3	3	3	3	3	5	5
finished participation	9	female	23	ANONYMIZED	no	no	Medicine	pre study	5. Semester	fair agree	complete agree	partially agree	poor agree	do not agree	fair agree	fair agree	complete agree	partially agree	do not agree	partially agree	partially agree	do not agree	poor agree	partially agree	do not agree	partially agree	major	more than once per three months		1	1	2	1	1	1	1	1	1	1	0	3		5	5	5	5	4	5	5
drop-out	8	female	26	ANONYMIZED	yes	no	Medicine	5. Semester	5. Semester	complete agree	complete agree	complete agree	partially agree	do not agree	complete agree
finished participation	7	female	24	ANONYMIZED	no	no	Medicine	5. Semester	5. Semester	fair agree	fair agree	partially agree	fair agree	poor agree	fair agree	fair agree	fair agree	partially agree	partially agree	partially agree	partially agree	poor agree	poor agree	fair agree	complete agree	partially agree	critical	more than once per three months		2	2	1	1	3	1	1	1	2	1	3	1		5	5	5	5	3	5	5
finished participation	3	female	19	ANONYMIZED	no	no	Medicine	1. Semester	I do not know	fair agree	fair agree	partially agree	fair agree	poor agree	fair agree	fair agree	fair agree	partially agree	fair agree	fair agree	partially agree	do not agree	do not agree	fair agree	fair agree	partially agree	major	more than once per month		3	0	4	0	3	1	1	4	3	1	2	4		5	5	5	5	5	5	5
drop-out	8	male	25	ANONYMIZED	yes	no	Medicine	5. Semester	5. Semester	complete agree	complete agree	partially agree	complete agree	partially agree	fair agree
drop-out	7	male	29	ANONYMIZED	no	no	Dental Medicine	6. Semester	4. Semester	complete agree	complete agree	fair agree	fair agree	partially agree	complete agree	fair agree	complete agree	fair agree	poor agree	fair agree	complete agree	complete agree	complete agree	complete agree	complete agree	complete agree	critical	more than once per year		1	0	0	0	0	0	1	0	0	1	0	0		0	0	0	0	2	5	5
finished participation	11	male	25	ANONYMIZED	no	no	Medicine	pre study	5. Semester	fair agree	fair agree	complete agree	fair agree	poor agree	fair agree	partially agree	partially agree	poor agree	partially agree	partially agree	partially agree	partially agree	partially agree	partially agree	partially agree	partially agree	lethal	more than once per year		4	3	4	4	4	1	2	2	2	2	1	4		3	4	2	3	3	4	5
finished participation	8	male	24	ANONYMIZED	no	no	Medicine	5. Semester	5. Semester	fair agree	complete agree	fair agree	partially agree	poor agree	fair agree	fair agree	fair agree	partially agree	poor agree	partially agree	partially agree	poor agree	partially agree	partially agree	fair agree	partially agree	lethal	less than once per 3 years		1	2	0	0	1	1	2	2	2	1	1	3		1	0	0	0	4	4	5
drop-out	8	female	22	ANONYMIZED	no	no	Medicine	5. Semester	5. Semester	fair agree	fair agree	fair agree	fair agree	partially agree	complete agree	partially agree	fair agree	fair agree	poor agree	fair agree	partially agree	partially agree	partially agree	poor agree	fair agree	poor agree	lethal	more than once per month		2	1	1	2	3	1	2	3	3	2	2	1		2	3	3	3	3	3	5
finished participation	12	female	28	ANONYMIZED	no	no	Medicine	5. Semester	4. Semester	partially agree	fair agree	partially agree	partially agree	poor agree	complete agree	fair agree	fair agree	partially agree	fair agree	fair agree	partially agree	fair agree	partially agree	fair agree	fair agree	fair agree	lethal	more than once per month		3	1	2	1	1	1	2	1	3	2	2	4		2	3	3	4	2	3	4
finished participation	12	female	29	ANONYMIZED	yes	no	Medicine	pre study	1. Semester	fair agree	fair agree	fair agree	complete agree	partially agree	complete agree	partially agree	partially agree	partially agree	partially agree	partially agree	partially agree	partially agree	partially agree	partially agree	poor agree	partially agree	critical	I do not know		3	3	1	1	2	1	1	1	2	1	1	2		2	3	3	3	3	4	5
finished participation	3	female	23	ANONYMIZED	no	yes	Medicine	pre study	I do not know	partially agree	fair agree	complete agree	fair agree	partially agree	fair agree	poor agree	partially agree	partially agree	do not agree	partially agree	poor agree	partially agree	poor agree	poor agree	fair agree	partially agree	lethal	more than once per year		2	1	2	2	4	1	3	2	2	2	2	2		1	2	1	3	3	4	5
drop-out		female		ANONYMIZED				pre study
finished participation	5	male	21	ANONYMIZED	yes	no	Medicine	5. Semester	5. Semester	partially agree	fair agree	partially agree	fair agree	do not agree	complete agree	fair agree	fair agree	partially agree	fair agree	fair agree	poor agree	do not agree	partially agree	do not agree	do not agree	do not agree	lethal	more than once per year		4	5	4	0	4	1	3	2	4	3	3	0		4	5	4	4	3	4	5
finished participation	6	divers/transgender/transidentical	24	ANONYMIZED	no	no	Medicine	pre study	1. Semester	complete agree	complete agree	complete agree	complete agree	poor agree	complete agree	partially agree	poor agree	poor agree	do not agree	do not agree	partially agree	fair agree	poor agree	partially agree	poor agree	do not agree	lethal	less than once per 3 years		3	1	1	1	4	1	1	1	1	2	2	4		1	2	3	3	3	5	5
finished participation	6	female	23	ANONYMIZED	no	no	Medicine	5. Semester	5. Semester	complete agree	complete agree	complete agree	fair agree	poor agree	complete agree	fair agree	complete agree	complete agree	poor agree	fair agree	fair agree	do not agree	partially agree	partially agree	partially agree	poor agree	lethal	more than once per month		2	1	1	1	1	1	2	1	2	1	1	2		3	3	3	3	3	5	5
finished participation	8	male	28	ANONYMIZED	no	no	Dental Medicine	1. Semester	6. Semester	complete agree	complete agree	complete agree	fair agree	partially agree	complete agree	fair agree	complete agree	complete agree	partially agree	fair agree	fair agree	fair agree	partially agree	partially agree	partially agree	partially agree	lethal	I do not know		1	0	0	0	0	0	2	0	0	1	0	2		3	5	3	3	2	5	5
drop-out	11	female	23	ANONYMIZED	no	no	Dental Medicine	4. Semester	6. Semester	complete agree	complete agree	complete agree	complete agree	partially agree	complete agree	partially agree	partially agree	partially agree	partially agree	partially agree	partially agree	partially agree	poor agree	complete agree	complete agree	fair agree	major	more than once per month
finished participation	8	male	23	ANONYMIZED	no	no	Medicine	pre study	5. Semester	fair agree	complete agree	fair agree	fair agree	partially agree	complete agree	partially agree	fair agree	fair agree	partially agree	fair agree	partially agree	partially agree	partially agree	partially agree	fair agree	partially agree	lethal	more than once per month		2	2	2	2	2	1	2	2	2	2	2	3		3	3	2	2	2	4	4
drop-out	6	female	21	ANONYMIZED	no	no	Medicine	do not remember	5. Semester	fair agree	complete agree	fair agree	fair agree	poor agree	complete agree	fair agree	fair agree	fair agree	partially agree	fair agree
finished participation	7	female	22	ANONYMIZED	no	no	Medicine	5. Semester	5. Semester	complete agree	fair agree	poor agree	fair agree	partially agree	complete agree	fair agree	fair agree	poor agree	partially agree	fair agree	partially agree	fair agree	fair agree	fair agree	complete agree	partially agree	major	more than once per month		2	2	1	1	1	1	2	3	3	2	2	3		3	0	0	0	2	0	0
finished participation	9	female	23	ANONYMIZED	no	no	Dental Medicine	6. Semester	6. Semester	complete agree	complete agree	complete agree	complete agree	poor agree	complete agree	partially agree	complete agree	complete agree	poor agree	fair agree	partially agree	fair agree	complete agree	fair agree	partially agree	complete agree	major	more than once per month		4	0	0	0	0	0	1	0	0	1	2	0		0	0	0	0	4	5	5
drop-out	5	female	20	ANONYMIZED	yes	no	Medicine	do not remember	I do not know	partially agree	fair agree	partially agree	partially agree	fair agree	complete agree	partially agree	partially agree	partially agree	fair agree	partially agree	partially agree	poor agree	partially agree
finished participation	8	male	22	ANONYMIZED	no	no	Dental Medicine	6. Semester	6. Semester	complete agree	complete agree	complete agree	complete agree	partially agree	partially agree	fair agree	complete agree	complete agree	partially agree	partially agree	complete agree	complete agree	complete agree	complete agree	complete agree	complete agree	lethal	I do not know		5	1	0	0	2	1	1	2	1	2	4	5		0	1	1	1	1	3	5
finished participation	8	male	23	ANONYMIZED	no	no	Dental Medicine	2. Semester	6. Semester	complete agree	complete agree	fair agree	poor agree	poor agree	complete agree	fair agree	complete agree	fair agree	poor agree	complete agree	fair agree	complete agree	fair agree	fair agree	complete agree	fair agree	critical	more than once per three months		1	0	0	0	0	0	1	0	0	1	1	1		0	0	0	0	2	3	4
drop-out	5	female	1	ANONYMIZED	no	no	Dental Medicine	3. Semester	3. Semester
finished participation	9	female	28	ANONYMIZED	yes	no	Medicine	pre study	I do not know	fair agree	fair agree	partially agree	complete agree	do not agree	fair agree	partially agree	partially agree	partially agree	do not agree	partially agree	partially agree	do not agree	do not agree	partially agree	do not agree	do not agree	lethal	more than once per month		2	2	2	1	2	1	1	1	2	2	1	2		4	5	5	5	5	5	5
finished participation	11	female	25	ANONYMIZED	no	no	Medicine	do not remember	I do not know	fair agree	complete agree	partially agree	partially agree	do not agree	fair agree	fair agree	fair agree	partially agree	do not agree	partially agree	partially agree	do not agree	do not agree	partially agree	poor agree	do not agree	lethal	less than once per 3 years		3	3	2	0	3	1	4	4	2	1	1	4		5	5	5	5	5	5	5
finished participation	11	male	25	ANONYMIZED	no	no	Medicine	6. Semester	6. Semester	fair agree	fair agree	poor agree	fair agree	do not agree	complete agree	partially agree	partially agree	poor agree	poor agree	partially agree	partially agree	partially agree	partially agree	poor agree	poor agree	poor agree	lethal	more than once per month		1	0	1	1	1	1	2	3	2	1	1	2		2	0	2	3	4	5	5
drop-out	7	female	23	ANONYMIZED	no	no	Dental Medicine	pre study	1. Semester	complete agree	complete agree	complete agree	complete agree	partially agree	complete agree	fair agree	fair agree	complete agree	partially agree	fair agree	fair agree	fair agree	fair agree	fair agree	fair agree	fair agree	lethal	I do not know		1	0	0	0	0	0	1	1	0	1	0	0		0	0	0	0	3	4	5
finished participation	5	female	20	ANONYMIZED	no	no	Medicine	pre study	I do not know	fair agree	complete agree	fair agree	partially agree	partially agree	complete agree	fair agree	fair agree	fair agree	poor agree	partially agree	fair agree	partially agree	fair agree	complete agree	complete agree	partially agree	lethal	more than once per month		1	1	1	1	1	1	1	1	1	1	1	2		0	0	0	0	0	0	0
finished participation	7	female	21	ANONYMIZED	no	no	Medicine	5. Semester	5. Semester	fair agree	complete agree	partially agree	partially agree	do not agree	complete agree	partially agree	fair agree	partially agree	fair agree	fair agree	poor agree	do not agree	poor agree	partially agree	partially agree	partially agree	critical	more than once per month		2	3	0	0	2	1	4	4	4	2	3	0		5	5	5	5	3	5	5
finished participation	3	female	20	ANONYMIZED	no	no	Medicine	pre study	5. Semester	fair agree	complete agree	complete agree	partially agree	poor agree	complete agree	fair agree	fair agree	complete agree	partially agree	fair agree	fair agree	fair agree	fair agree	partially agree	fair agree	partially agree	major	more than once per month		3	1	1	1	1	1	1	2	1	1	1	1		2	3	1	1	1	3	5
finished participation	9	male	32	ANONYMIZED	no	yes	Medicine	5. Semester	5. Semester	fair agree	fair agree	complete agree	fair agree	poor agree	fair agree	partially agree	fair agree	fair agree	partially agree	partially agree	fair agree	do not agree	fair agree	partially agree	do not agree	do not agree	lethal	more than once per three months		4	4	4	0	0	1	4	4	1	2	1	4		5	0	0	0	3	0	0
finished participation	10	female	22	ANONYMIZED	no	no	Medicine	6. Semester	6. Semester	complete agree	complete agree	complete agree	complete agree	partially agree	complete agree	fair agree	fair agree	fair agree	partially agree	fair agree	fair agree	poor agree	partially agree	poor agree	partially agree	poor agree	critical	more than once per 3 years		1	1	1	1	1	1	1	2	1	1	1	2		3	3	3	3	3	3	5
finished participation	3	female	23	ANONYMIZED	no	no	Dental Medicine	pre study	I do not know	partially agree	partially agree	partially agree	fair agree	fair agree	complete agree	fair agree	partially agree	complete agree	partially agree	fair agree	partially agree	fair agree	fair agree	poor agree	partially agree	partially agree	critical	I do not know		1	1	1	1	1	1	1	1	1	1	1	1		3	3	3	3	3	3	3
finished participation	12	female	25	ANONYMIZED	no	no	Medicine	1. Semester	6. Semester	fair agree	complete agree	fair agree	complete agree	partially agree	complete agree	fair agree	fair agree	fair agree	partially agree	fair agree	fair agree	fair agree	complete agree	fair agree	fair agree	partially agree	critical	more than once per three months		2	1	3	1	2	1	1	2	2	2	1	3		3	4	4	4	3	4	5
drop-out	7	female	23	ANONYMIZED	no	no	Medicine	5. Semester	5. Semester	fair agree	fair agree	fair agree	complete agree	poor agree	complete agree	fair agree	fair agree	fair agree	poor agree	fair agree
drop-out	5	male	21	ANONYMIZED	no	no	Medicine	5. Semester	5. Semester	fair agree	fair agree	fair agree	partially agree	fair agree	complete agree	fair agree	fair agree	partially agree	poor agree	partially agree
finished participation	7	female	23	ANONYMIZED	no	no	Medicine	5. Semester	5. Semester	fair agree	complete agree	do not agree	fair agree	poor agree	complete agree	poor agree	partially agree	do not agree	do not agree	poor agree	partially agree	partially agree	do not agree	partially agree	do not agree	poor agree	major	more than once per month		1	1	1	1	3	1	1	2	2	1	1	2		5	3	3	4	2	4	4
finished participation	6	female	27	ANONYMIZED	no	yes	Medicine	pre study	5. Semester	partially agree	fair agree	poor agree	fair agree	partially agree	complete agree	partially agree	partially agree	partially agree	complete agree	fair agree	partially agree	fair agree	poor agree	fair agree	complete agree	partially agree	major	more than once per month		4	2	1	2	4	1	1	4	2	3	1	3		3	2	2	2	2	3	4
finished participation	12	female	33	ANONYMIZED	no	yes	Medicine	pre study	5. Semester	complete agree	complete agree	complete agree	complete agree	poor agree	complete agree	partially agree	partially agree	partially agree	do not agree	partially agree	partially agree	do not agree	poor agree	partially agree	partially agree	partially agree	critical	more than once per month		1	1	1	1	3	1	1	1	1	1	1	1		1	3	1	3	3	4	4
drop-out	11	female	25	ANONYMIZED	no	no	Medicine	5. Semester	5. Semester	complete agree	complete agree	partially agree	fair agree	partially agree	complete agree
finished participation	6	female	23	ANONYMIZED	no	no	Medicine	5. Semester	5. Semester	complete agree	complete agree	complete agree	complete agree	partially agree	complete agree	complete agree	complete agree	complete agree	partially agree	complete agree	partially agree	partially agree	partially agree	partially agree	fair agree	partially agree	major	more than once per month		1	1	1	2	2	1	1	1	1	1	1	1		2	3	3	4	3	4	5
finished participation	11	male	24	ANONYMIZED	no	no	Medicine	pre study	5. Semester	complete agree	complete agree	complete agree	complete agree	complete agree	complete agree	fair agree	fair agree	fair agree	fair agree	fair agree	fair agree	fair agree	fair agree	fair agree	fair agree	fair agree	critical	more than once per month		1	1	1	1	1	1	3	1	1	1	1	3		1	1	1	1	1	1	3
finished participation	5	male	21	ANONYMIZED	no	no	Medicine	2. Semester	5. Semester	complete agree	complete agree	complete agree	fair agree	partially agree	fair agree	fair agree	complete agree	fair agree	partially agree	fair agree	fair agree	partially agree	fair agree	fair agree	partially agree	partially agree	lethal	less than once per 3 years		1	0	0	1	2	1	3	3	3	2	0	0		2	3	3	3	2	4	5
drop-out	12	female	24	ANONYMIZED	yes	no	Medicine	pre study	I do not know	complete agree	complete agree	fair agree	fair agree	do not agree	complete agree	poor agree	fair agree	partially agree	partially agree	partially agree	partially agree	poor agree	poor agree	partially agree	fair agree	poor agree	lethal	more than once per 3 years		2	2	2	2	1	1	1	1	1	1	1	2		4	5	4	5	5	5	5
finished participation	12	male	33	ANONYMIZED	no	yes	Medicine	5. Semester	5. Semester	partially agree	fair agree	fair agree	fair agree	poor agree	complete agree	partially agree	fair agree	fair agree	do not agree	poor agree	partially agree	partially agree	partially agree	partially agree	fair agree	partially agree	critical	more than once per three months		4	2	2	2	1	1	1	3	3	2	3	4		4	4	3	4	4	4	4
finished participation	5	female	20	ANONYMIZED	no	no	Medicine	5. Semester	5. Semester	fair agree	complete agree	partially agree	complete agree	poor agree	complete agree	partially agree	fair agree	partially agree	partially agree	fair agree	fair agree	fair agree	fair agree	complete agree	complete agree	fair agree	major	more than once per three months		3	1	1	2	2	1	2	1	1	2	1	2		1	2	2	3	2	3	4
finished participation	12	female	25	ANONYMIZED	yes	no	Medicine	4. Semester	5. Semester	fair agree	complete agree	fair agree	fair agree	complete agree	complete agree	partially agree	partially agree	fair agree	complete agree	complete agree	partially agree	partially agree	partially agree	fair agree	fair agree	poor agree	no answer	more than once per month		3	1	1	0	3	0	2	1	1	1	1	0		1	0	0	1	1	0	0
drop-out	6	female	30	ANONYMIZED	no	no	Medicine	3. Semester	6. Semester	fair agree	fair agree	fair agree	fair agree	do not agree	complete agree	partially agree	fair agree	fair agree	do not agree	fair agree	poor agree	partially agree	partially agree	partially agree	poor agree	partially agree	critical	more than once per year
finished participation	11	female	33	ANONYMIZED	no	no	Medicine	pre study	5. Semester	fair agree	complete agree	complete agree	complete agree	do not agree	complete agree	partially agree	complete agree	complete agree	do not agree	partially agree	poor agree	partially agree	partially agree	fair agree	complete agree	partially agree	lethal	more than once per month		1	2	1	4	1	1	3	2	1	1	1	5		2	5	4	5	5	5	5
finished participation	8	female	30	ANONYMIZED	yes	yes	Medicine	pre study	5. Semester	fair agree	fair agree	fair agree	partially agree	do not agree	fair agree	fair agree	complete agree	fair agree	poor agree	poor agree	fair agree	poor agree	poor agree	fair agree	poor agree	poor agree	critical	more than once per month		2	0	0	0	2	0	2	0	0	2	0	0		5	5	5	5	5	5	5
finished participation	3	female	23	ANONYMIZED	no	yes	Medicine	do not remember	I do not know	fair agree	complete agree	partially agree	fair agree	poor agree	complete agree	fair agree	fair agree	fair agree	fair agree	fair agree	partially agree	poor agree	partially agree	partially agree	fair agree	partially agree	critical	more than once per month		2	1	1	2	2	1	2	2	2	2	2	3		1	2	1	1	3	4	4
finished participation	12	male	25	ANONYMIZED	no	no	Medicine	5. Semester	5. Semester	fair agree	fair agree	complete agree	fair agree	poor agree	complete agree	fair agree	fair agree	complete agree	poor agree	fair agree	partially agree	poor agree	partially agree	fair agree	complete agree	partially agree	lethal	more than once per three months		3	2	2	0	1	1	4	4	3	2	3	4		3	4	3	3	2	4	4
finished participation	12	male	24	ANONYMIZED	no	no	Medicine	5. Semester	5. Semester	fair agree	complete agree	fair agree	complete agree	poor agree	complete agree	partially agree	fair agree	fair agree	poor agree	partially agree	partially agree	poor agree	poor agree	fair agree	poor agree	partially agree	critical	more than once per year		2	1	2	3	3	1	2	2	3	1	2	2		2	4	4	3	3	4	5
drop-out	6	female	1	ANONYMIZED	yes	yes	Medicine	pre study	5. Semester	fair agree	complete agree	partially agree	complete agree	poor agree	complete agree	partially agree	partially agree	partially agree	poor agree	partially agree	partially agree	poor agree	poor agree	partially agree	partially agree	poor agree	critical	I do not know		1	1	1	1	1	1	1	2	2	1	2	3		0	0	0	0	0	0	0
finished participation	9	female	30	ANONYMIZED	yes	no	Medicine	5. Semester	5. Semester	complete agree	complete agree	complete agree	complete agree	fair agree	complete agree	complete agree	complete agree	complete agree	complete agree	complete agree	fair agree	partially agree	partially agree	partially agree	do not agree	partially agree	critical	more than once per three months		1	1	1	1	1	1	1	1	2	1	1	1		0	0	0	0	1	0	0
finished participation	8	male	22	ANONYMIZED	no	no	Medicine	pre study	5. Semester	complete agree	complete agree	fair agree	fair agree	partially agree	complete agree	complete agree	complete agree	complete agree	partially agree	complete agree	partially agree	complete agree	fair agree	fair agree	fair agree	fair agree	lethal	more than once per year		2	1	1	1	1	1	1	1	2	2	1	2		4	4	3	3	3	3	3
finished participation	12	female	33	ANONYMIZED	no	yes	Medicine	5. Semester	5. Semester	complete agree	complete agree	fair agree	partially agree	poor agree	complete agree	fair agree	fair agree	fair agree	fair agree	partially agree	fair agree	fair agree	fair agree	partially agree	fair agree	partially agree	critical	more than once per year		2	3	2	0	2	1	1	1	1	1	1	0		4	0	3	4	2	2	4
drop-out	9	female	30	ANONYMIZED	no	yes	Medicine	5. Semester	6. Semester	fair agree	complete agree	fair agree	fair agree	partially agree	complete agree	fair agree	fair agree	fair agree	complete agree	complete agree	partially agree	poor agree	poor agree	partially agree	poor agree	poor agree	lethal	more than once per month		3	1	1	2	2	1	1	1	0	1	3	1		1	1	1	3	1	3	5
finished participation	6	male	22	ANONYMIZED	no	no	Medicine	do not remember	I do not know	fair agree	fair agree	partially agree	fair agree	do not agree	fair agree	partially agree	partially agree	partially agree	poor agree	poor agree	partially agree	poor agree	poor agree	partially agree	do not agree	poor agree	lethal	more than once per three months		2	4	3	1	1	1	1	4	3	1	3	4		3	5	5	5	4	5	5
drop-out	5	female	21	ANONYMIZED	no	no	Medicine	5. Semester	5. Semester	complete agree	complete agree	complete agree	complete agree	poor agree	complete agree	partially agree	fair agree	fair agree	fair agree	fair agree	partially agree	fair agree	poor agree	partially agree	fair agree	poor agree	lethal	more than once per month
drop-out	7	male	26	ANONYMIZED	no	yes	Medicine	6. Semester	I do not know	fair agree	fair agree	fair agree	complete agree	complete agree	complete agree
finished participation	12	male	31	ANONYMIZED	no	yes	Medicine	5. Semester	5. Semester	fair agree	fair agree	partially agree	fair agree	poor agree	fair agree	fair agree	fair agree	fair agree	poor agree	fair agree	fair agree	partially agree	partially agree	partially agree	partially agree	partially agree	lethal	more than once per month		2	2	3	1	1	1	1	2	2	2	2	4		4	4	4	4	4	5	5
drop-out	3	female	19	ANONYMIZED	no	no	Medicine	pre study	I do not know	complete agree	complete agree	fair agree	complete agree	partially agree	fair agree	fair agree	partially agree	partially agree	poor agree	partially agree	fair agree	poor agree	fair agree	fair agree	partially agree	partially agree
finished participation	12	female	1	ANONYMIZED	no	no	Medicine	5. Semester	5. Semester	fair agree	complete agree	fair agree	partially agree	poor agree	complete agree	partially agree	fair agree	partially agree	poor agree	partially agree	fair agree	poor agree	poor agree	fair agree	poor agree	poor agree	critical	more than once per month		3	4	2	3	2	1	3	2	3	2	2	2		4	4	4	4	3	0	0
finished participation	4	male	23	ANONYMIZED	no	no	Medicine	pre study	5. Semester	complete agree	complete agree	poor agree	complete agree	do not agree	complete agree	partially agree	fair agree	poor agree	do not agree	partially agree	poor agree	complete agree	poor agree	poor agree	poor agree	poor agree	lethal	more than once per year		5	2	1	1	3	1	3	1	3	1	1	1		4	5	1	1	1	5	5
finished participation	5	male	25	ANONYMIZED	no	yes	Medicine	pre study	3. Semester	complete agree	complete agree	fair agree	complete agree	fair agree	complete agree	fair agree	partially agree	fair agree	partially agree	fair agree	poor agree	poor agree	partially agree	partially agree	poor agree	partially agree	critical	more than once per year		3	1	1	2	3	1	2	1	2	1	1	2		2	3	2	3	3	3	4
finished participation	8	female	24	ANONYMIZED	no	no	Medicine	5. Semester	5. Semester	complete agree	fair agree	partially agree	partially agree	poor agree	partially agree	fair agree	fair agree	partially agree	poor agree	partially agree	partially agree	poor agree	poor agree	poor agree	poor agree	poor agree	critical	more than once per month		2	0	0	0	2	1	1	3	0	1	3	0		5	5	5	5	5	5	5
finished participation	9	male	24	ANONYMIZED	no	no	Medicine	5. Semester	5. Semester	complete agree	complete agree	do not agree	fair agree	poor agree	complete agree	fair agree	fair agree	do not agree	poor agree	partially agree	fair agree	fair agree	fair agree	fair agree	complete agree	fair agree	critical	more than once per year		2	1	1	1	2	1	2	1	1	1	1	3		2	2	2	2	2	2	4
finished participation	9	female	25	ANONYMIZED	no	no	Dental Medicine	1. Semester	1. Semester	fair agree	complete agree	complete agree	complete agree	partially agree	fair agree	fair agree	fair agree	fair agree	partially agree	partially agree	fair agree	complete agree	partially agree	fair agree	fair agree	partially agree	critical	less than once per 3 years		2	1	0	1	2	1	2	1	0	2	1	2		4	4	4	4	3	4	5
finished participation	6	female	29	ANONYMIZED	yes	yes	Medicine	3. Semester	5. Semester	fair agree	fair agree	partially agree	fair agree	do not agree	fair agree	partially agree	partially agree	partially agree	do not agree	do not agree	poor agree	poor agree	poor agree	partially agree	partially agree	poor agree	lethal	more than once per month		4	4	1	1	3	1	2	1	3	2	1	3		3	3	3	4	4	4	5
finished participation	11	female	25	ANONYMIZED	no	no	Medicine	5. Semester	5. Semester	fair agree	complete agree	poor agree	fair agree	poor agree	fair agree	fair agree	fair agree	poor agree	do not agree	poor agree	partially agree	partially agree	poor agree	poor agree	poor agree	poor agree	major	more than once per year		3	1	2	2	2	1	1	3	2	1	2	3		4	4	4	4	3	5	5
finished participation	10	female	24	ANONYMIZED	yes	no	Medicine	1. Semester	5. Semester	complete agree	complete agree	fair agree	complete agree	do not agree	fair agree	partially agree	partially agree	poor agree	do not agree	partially agree	partially agree	poor agree	poor agree	fair agree	complete agree	do not agree	lethal	more than once per month		2	2	2	0	1	1	1	2	1	1	1	3		3	5	2	4	4	4	5
finished participation	8	male	23	ANONYMIZED	no	no	Medicine	5. Semester	5. Semester	fair agree	complete agree	poor agree	fair agree	partially agree	complete agree	partially agree	fair agree	poor agree	poor agree	partially agree	partially agree	partially agree	partially agree	poor agree	poor agree	poor agree	lethal	more than once per month		2	1	2	1	2	1	1	1	1	1	1	3		2	3	2	4	4	5	5
drop-out	10	female	26	ANONYMIZED	yes	no	Medicine	5. Semester	5. Semester	fair agree	complete agree	partially agree	complete agree	partially agree	complete agree	fair agree	fair agree	fair agree	fair agree	fair agree	complete agree	fair agree	fair agree	fair agree	fair agree	fair agree	critical	more than once per month		2	2	0	0	1	1	1	1	1	1	2	0		0	0	2	4	2	0	0
finished participation	8	male	26	ANONYMIZED	no	yes	Medicine	pre study	5. Semester	fair agree	complete agree	complete agree	complete agree	fair agree	fair agree	fair agree	fair agree	partially agree	fair agree	fair agree	fair agree	fair agree	fair agree	partially agree	partially agree	partially agree	critical	more than once per month		1	1	3	1	1	1	2	3	2	2	3	3		2	3	1	2	2	2	3
finished participation	8	male	27	ANONYMIZED	no	no	Medicine	5. Semester	5. Semester	fair agree	fair agree	fair agree	partially agree	poor agree	complete agree	poor agree	poor agree	partially agree	do not agree	poor agree	poor agree	partially agree	do not agree	partially agree	fair agree	partially agree	lethal	more than once per month		2	1	3	2	1	1	2	1	0	2	2	5		4	5	2	4	3	4	5
finished participation	10	female	24	ANONYMIZED	yes	no	Medicine	5. Semester	5. Semester	fair agree	complete agree	partially agree	fair agree	poor agree	complete agree	fair agree	fair agree	partially agree	poor agree	partially agree	partially agree	fair agree	partially agree	partially agree	poor agree	poor agree	lethal	more than once per three months		2	2	2	2	2	1	2	3	3	2	2	4		4	5	4	5	4	5	5
finished participation	1	male	22	ANONYMIZED	yes	no	Medicine	1. Semester	5. Semester	fair agree	fair agree	complete agree	complete agree	fair agree	complete agree	poor agree	partially agree	partially agree	poor agree	complete agree	partially agree	partially agree	partially agree	partially agree	poor agree	poor agree	critical	more than once per three months		2	1	1	2	2	1	1	1	1	2	1	1		3	3	1	3	1	5	5
finished participation	1	male	21	ANONYMIZED	no	yes	Medicine	1. Semester	1. Semester	complete agree	complete agree	fair agree	partially agree	partially agree	fair agree	complete agree	complete agree	fair agree	partially agree	fair agree	partially agree	poor agree	poor agree	fair agree	partially agree	poor agree	critical	more than once per 3 years		1	1	1	1	1	1	1	1	1	1	1	4		1	2	2	3	2	2	4
finished participation	11	female	30	ANONYMIZED	no	yes	Medicine	2. Semester	5. Semester	complete agree	complete agree	complete agree	complete agree	fair agree	complete agree	fair agree	complete agree	fair agree	fair agree	partially agree	partially agree	poor agree	do not agree	fair agree	fair agree	poor agree	major	more than once per month		2	2	1	0	2	1	1	1	0	1	1	0		4	5	3	3	1	4	5
finished participation	12	male	28	ANONYMIZED	yes	no	no answer	pre study	I do not know	fair agree	complete agree	fair agree	fair agree	poor agree	complete agree	fair agree	fair agree	fair agree	partially agree	fair agree	fair agree	partially agree	fair agree	fair agree	fair agree	partially agree	lethal	more than once per three months		2	2	2	2	2	1	2	1	2	2	1	2		3	3	2	3	2	4	5
finished participation	12	female	26	ANONYMIZED	no	no	Medicine	1. Semester	I do not know	partially agree	fair agree	partially agree	partially agree	do not agree	fair agree	partially agree	fair agree	partially agree	partially agree	fair agree	partially agree	fair agree	poor agree	partially agree	poor agree	partially agree	critical	more than once per year		3	3	2	2	2	1	3	1	3	1	1	0		5	4	0	3	3	4	5
finished participation	5	female	30	ANONYMIZED	no	yes	Medicine	pre study	2. Semester	complete agree	complete agree	complete agree	complete agree	poor agree	complete agree	partially agree	fair agree	fair agree	partially agree	partially agree	partially agree	do not agree	do not agree	partially agree	do not agree	poor agree	lethal	I do not know		3	1	1	1	3	1	1	1	1	1	1	3		2	2	1	3	3	3	4
finished participation	5	male	22	ANONYMIZED	no	no	Medicine	pre study	5. Semester	fair agree	complete agree	fair agree	fair agree	poor agree	fair agree	fair agree	fair agree	fair agree	fair agree	partially agree	fair agree	partially agree	partially agree	fair agree	partially agree	fair agree	critical	more than once per month		3	0	4	2	2	1	3	4	4	3	3	3		3	3	3	3	3	4	5
finished participation	10	female	26	ANONYMIZED	no	no	Medicine	5. Semester	5. Semester	fair agree	complete agree	fair agree	complete agree	poor agree	complete agree	fair agree	fair agree	fair agree	do not agree	fair agree	partially agree	fair agree	fair agree	fair agree	complete agree	fair agree	lethal	more than once per month		1	1	1	1	1	1	1	1	1	1	1	1		0	0	0	0	0	0	0
finished participation	12	female	26	ANONYMIZED	no	no	Dental Medicine	4. Semester	4. Semester	partially agree	complete agree	complete agree	complete agree	complete agree	complete agree	partially agree	complete agree	complete agree	complete agree	complete agree	partially agree	complete agree	poor agree	partially agree	complete agree	complete agree	major	more than once per year		2	1	0	0	3	1	2	0	3	1	3	4		2	5	3	5	3	5	5
finished participation	4	female	21	ANONYMIZED	no	no	Medicine	pre study	I do not know	complete agree	complete agree	complete agree	complete agree	complete agree	complete agree	partially agree	partially agree	partially agree	fair agree	fair agree	poor agree	do not agree	poor agree	partially agree	complete agree	fair agree	lethal	more than once per three months		4	1	1	1	2	1	1	2	2	4	3	3		4	2	1	2	1	1	1
finished participation	11	female	24	ANONYMIZED	no	no	Medicine	1. Semester	5. Semester	complete agree	complete agree	complete agree	complete agree	poor agree	fair agree	fair agree	fair agree	fair agree	do not agree	partially agree	partially agree	do not agree	do not agree	partially agree	fair agree	do not agree	major	more than once per month		1	1	1	1	2	1	3	1	1	1	1	1		1	5	3	5	3	5	5
finished participation	1	male	18	ANONYMIZED	no	no	Medicine	pre study	1. Semester	fair agree	fair agree	partially agree	complete agree	do not agree	fair agree	partially agree	fair agree	partially agree	poor agree	partially agree	poor agree	do not agree	poor agree	partially agree	do not agree	poor agree	critical	more than once per three months		3	2	3	3	3	1	1	2	2	1	2	3		5	5	5	5	4	5	5
finished participation	10	male	23	ANONYMIZED	no	no	Medicine	pre study	1. Semester	fair agree	complete agree	complete agree	fair agree	poor agree	fair agree	fair agree	fair agree	fair agree	poor agree	fair agree	partially agree	fair agree	partially agree	partially agree	partially agree	poor agree	critical	more than once per year		2	1	1	1	1	1	2	3	2	1	3	2		1	3	2	4	2	4	5
finished participation	2.	male	25	ANONYMIZED	no	yes	Medicine	1. Semester	I do not know	complete agree	complete agree	complete agree	complete agree	complete agree	complete agree	partially agree	partially agree	fair agree	poor agree	fair agree	partially agree	poor agree	do not agree	poor agree	partially agree	fair agree	lethal	more than once per three months		1	1	1	1	1	0	5	1	1	1	1	5		4	4	1	2	2	1	2
finished participation	8	female	25	ANONYMIZED	yes	no	Medicine	5. Semester	5. Semester	fair agree	complete agree	partially agree	complete agree	do not agree	complete agree	poor agree	fair agree	partially agree	do not agree	partially agree	poor agree	poor agree	do not agree	poor agree	do not agree	poor agree	lethal	more than once per month		4	0	0	0	3	1	4	1	2	1	1	0		5	5	3	5	4	5	5
finished participation	10.	male	25	ANONYMIZED	no	no	Medicine	pre study	1. Semester	complete agree	complete agree	complete agree	complete agree	partially agree	fair agree	fair agree	fair agree	fair agree	poor agree	partially agree	partially agree	poor agree	poor agree	fair agree	fair agree	poor agree	lethal	more than once per month		2	1	1	1	1	1	2	1	1	1	2	1		3	4	3	4	3	4	5
drop-out	12	female	26	ANONYMIZED	no	no	Medicine	5. Semester	5. Semester	complete agree	complete agree	complete agree	complete agree	do not agree	complete agree	fair agree	complete agree	fair agree	do not agree	fair agree	partially agree	partially agree	partially agree	partially agree	partially agree	poor agree	major	more than once per year		2	1	3	0	1	1	2	1	1	1	1	4		4	4	2	3	3	4	5
finished participation	7	male	21	ANONYMIZED	no	no	Medicine	1. Semester	5. Semester	fair agree	fair agree	fair agree	fair agree	poor agree	fair agree	fair agree	fair agree	fair agree	poor agree	fair agree	fair agree	do not agree	do not agree	fair agree	do not agree	do not agree	lethal	more than once per year		1	1	0	0	2	1	1	0	0	1	1	0		4	0	0	0	0	0	0
finished participation	8	female	25	ANONYMIZED	no	yes	Dental Medicine	4. Semester	4. Semester	fair agree	complete agree	fair agree	fair agree	poor agree	complete agree	partially agree	partially agree	fair agree	partially agree	fair agree	fair agree	partially agree	poor agree	poor agree	partially agree	poor agree	critical	more than once per three months		4	4	1	1	5	1	1	2	1	1	3	2		4	5	4	5	2	5	5
finished participation	9	female	23	ANONYMIZED	no	no	Medicine	5. Semester	5. Semester	complete agree	fair agree	partially agree	fair agree	partially agree	complete agree	fair agree	fair agree	partially agree	partially agree	fair agree	fair agree	fair agree	partially agree	fair agree	fair agree	partially agree	critical	more than once per year		2	2	1	1	1	1	2	1	2	2	3	2		3	0	3	0	3	0	0
drop-out	1	female	21	ANONYMIZED	yes	no	Medicine	pre study	1. Semester
finished participation	5	female	21	ANONYMIZED	no	no	Medicine	pre study	5. Semester	complete agree	complete agree	partially agree	partially agree	poor agree	complete agree	complete agree	complete agree	partially agree	poor agree	complete agree	partially agree	poor agree	partially agree	fair agree	fair agree	fair agree	lethal	more than once per month		2	2	1	3	2	1	4	1	1	1	3	4		5	5	5	5	3	5	5
drop-out	1	female	19	ANONYMIZED	no	no	Medicine	1. Semester	I do not know	fair agree	complete agree	partially agree	complete agree	poor agree	complete agree	fair agree	fair agree	fair agree	partially agree	partially agree	poor agree	partially agree	poor agree	fair agree	fair agree	fair agree	critical	more than once per month		2	1	1	1	2	1	2	3	2	5	2	4		4	5	4	5	4	5	5
finished participation	5	male	20	ANONYMIZED	no	no	Medicine	pre study	1. Semester	complete agree	complete agree	complete agree	complete agree	do not agree	fair agree	complete agree	complete agree	partially agree	do not agree	complete agree	partially agree	do not agree	do not agree	fair agree	partially agree	do not agree	lethal	more than once per three months		2	2	1	1	2	1	3	1	1	1	1	3		1	5	5	5	5	5	5
finished participation	5	female	21	ANONYMIZED	no	no	Medicine	5. Semester	5. Semester	fair agree	complete agree	partially agree	complete agree	poor agree	fair agree	complete agree	complete agree	fair agree	poor agree	partially agree	partially agree	partially agree	poor agree	fair agree	fair agree	fair agree	lethal	more than once per 3 years		1	1	1	1	1	1	2	3	4	2	3	1		2	4	3	4	4	5	5
drop-out	1	male	31	ANONYMIZED	no	yes	Medicine	pre study	1. Semester	complete agree	complete agree	complete agree	complete agree	partially agree	partially agree	partially agree
finished participation	9	male	22	ANONYMIZED	no	no	Medicine	do not remember	5. Semester	fair agree	fair agree	poor agree	partially agree	do not agree	complete agree	partially agree	partially agree	poor agree	do not agree	fair agree	partially agree	do not agree	partially agree	poor agree	partially agree	poor agree	lethal	more than once per month		1	1	1	1	1	1	1	2	2	1	2	3		5	5	3	5	3	5	5
finished participation	10	male	23	ANONYMIZED	no	no	Medicine	1. Semester	5. Semester	fair agree	fair agree	complete agree	complete agree	partially agree	complete agree	fair agree	fair agree	fair agree	fair agree	complete agree	complete agree	complete agree	complete agree	complete agree	complete agree	complete agree	lethal	more than once per 3 years		1	1	1	0	2	1	1	0	0	2	2	1		2	2	2	2	1	2	4
finished participation	4	male	27	ANONYMIZED	no	yes	Medicine	do not remember	5. Semester	fair agree	fair agree	poor agree	partially agree	do not agree	partially agree	fair agree	fair agree	partially agree	poor agree	partially agree	poor agree	do not agree	partially agree	fair agree	partially agree	partially agree	lethal	more than once per year		2	2	3	3	1	1	2	3	3	1	2	3		5	5	5	5	5	5	5
drop-out	1	female	20	ANONYMIZED	no	no	Medicine	pre study	1. Semester	complete agree	fair agree	complete agree	fair agree	partially agree	complete agree	fair agree	fair agree	complete agree	partially agree	partially agree	partially agree	partially agree	partially agree	fair agree	fair agree	partially agree
finished participation	10	female	29	ANONYMIZED	no	yes	Medicine	3. Semester	5. Semester	complete agree	complete agree	complete agree	do not agree	do not agree	complete agree	fair agree	fair agree	partially agree	do not agree	fair agree	partially agree	do not agree	partially agree	poor agree	do not agree	poor agree	lethal	more than once per month		4	4	1	2	4	1	3	5	4	1	3	5		1	2	1	4	4	4	5
finished participation	16	female	32	ANONYMIZED	no	yes	Medicine	pre study	5. Semester	complete agree	complete agree	complete agree	complete agree	partially agree	complete agree	partially agree	partially agree	complete agree	poor agree	poor agree	partially agree	poor agree	do not agree	fair agree	fair agree	partially agree	lethal	more than once per month		1	1	1	1	1	1	2	1	1	1	1	1		1	1	1	4	3	3	5
finished participation	8	female	24	ANONYMIZED	yes	no	Medicine	3. Semester	5. Semester	partially agree	partially agree	partially agree	complete agree	do not agree	fair agree	partially agree	partially agree	partially agree	do not agree	partially agree	fair agree	partially agree	poor agree	fair agree	partially agree	poor agree	major	more than once per three months		1	1	3	3	1	1	3	1	3	1	2	4		5	5	5	5	5	5	5
drop-out	10	male	27	ANONYMIZED	no	no	Medicine	pre study	5. Semester	fair agree	complete agree	fair agree	fair agree	poor agree	fair agree	partially agree	partially agree	partially agree	do not agree	fair agree	poor agree	partially agree	poor agree	partially agree	complete agree	poor agree	lethal	more than once per year		1	1	1	1	1	1	2	2	2	1	1	3		2	2	2	3	2	3	5
finished participation	10	male	28	ANONYMIZED	no	no	Medicine	pre study	I do not know	fair agree	fair agree	partially agree	complete agree	poor agree	poor agree	fair agree	partially agree	poor agree	partially agree	fair agree	partially agree	partially agree	fair agree	partially agree	partially agree	partially agree	lethal	more than once per month		4	1	5	0	2	1	1	1	0	2	1	3		3	3	0	4	2	2	5
finished participation	11	female	25	ANONYMIZED	no	no	Dental Medicine	pre study	1. Semester	fair agree	complete agree	fair agree	complete agree	do not agree	fair agree	poor agree	fair agree	fair agree	do not agree	partially agree	poor agree	fair agree	poor agree	poor agree	fair agree	poor agree	critical	more than once per three months		2	2	0	0	4	0	1	0	0	2	0	0		0	0	0	0	4	0	0
finished participation	3	female	28	ANONYMIZED	no	yes	Medicine	pre study	I do not know	complete agree	fair agree	complete agree	complete agree	partially agree	complete agree	partially agree	partially agree	poor agree	poor agree	fair agree	fair agree	partially agree	fair agree	fair agree	partially agree	fair agree	critical	more than once per month		1	2	2	0	1	1	2	3	0	1	2	3		3	3	1	2	2	2	3
finished participation	10	female	24	ANONYMIZED	no	no	Medicine	5. Semester	5. Semester	fair agree	complete agree	partially agree	complete agree	fair agree	complete agree	partially agree	fair agree	partially agree	partially agree	fair agree	partially agree	partially agree	partially agree	fair agree	fair agree	partially agree	lethal	more than once per month		3	2	1	1	1	1	1	1	1	1	2	2		4	3	3	4	1	2	4
finished participation	3	male	1	ANONYMIZED	no	no	Medicine	pre study	1. Semester	complete agree	complete agree	partially agree	complete agree	fair agree	complete agree	fair agree	fair agree	partially agree	fair agree	fair agree	partially agree	poor agree	partially agree	partially agree	partially agree	partially agree	lethal	I do not know		1	1	0	1	1	1	1	1	1	1	1	0		1	2	3	3	3	4	4
finished participation	7	female	23	ANONYMIZED	yes	no	Medicine	pre study	5. Semester	complete agree	fair agree	partially agree	fair agree	partially agree	complete agree	fair agree	fair agree	partially agree	partially agree	fair agree	fair agree	partially agree	fair agree	partially agree	partially agree	partially agree	major	more than once per year		2	3	1	1	2	1	1	2	2	2	2	2		4	4	4	4	4	4	4
finished participation	11	female	25	ANONYMIZED	no	no	Medicine	1. Semester	5. Semester	complete agree	complete agree	complete agree	complete agree	poor agree	complete agree	fair agree	fair agree	fair agree	fair agree	fair agree	fair agree	fair agree	fair agree	partially agree	fair agree	poor agree	lethal	more than once per year		2	2	1	1	2	1	4	2	1	1	1	1		5	5	5	5	4	5	5
finished participation	12	male	25	ANONYMIZED	no	no	Medicine	5. Semester	5. Semester	fair agree	complete agree	partially agree	partially agree	poor agree	fair agree	fair agree	fair agree	partially agree	poor agree	fair agree	partially agree	poor agree	partially agree	poor agree	poor agree	poor agree	lethal	more than once per month		3	3	2	0	3	1	3	2	3	2	1	1		5	5	4	5	3	5	5
finished participation	5	female	27	ANONYMIZED	no	yes	Dental Medicine	pre study	I do not know	fair agree	complete agree	complete agree	fair agree	partially agree	fair agree	poor agree	poor agree	partially agree	poor agree	partially agree	partially agree	poor agree	poor agree	fair agree	complete agree	poor agree	critical	I do not know		1	1	1	1	1	1	1	1	1	1	1	1		4	4	1	3	1	3	4
finished participation	6	male	28	ANONYMIZED	no	yes	Medicine	pre study	5. Semester	partially agree	fair agree	fair agree	fair agree	poor agree	fair agree	partially agree	partially agree	fair agree	do not agree	partially agree	partially agree	do not agree	partially agree	partially agree	poor agree	partially agree	lethal	more than once per month		3	3	3	1	3	1	3	2	4	2	2	4		2	3	2	4	4	5	5
drop-out	5	male	22	ANONYMIZED	no	no	Medicine	5. Semester	5. Semester	complete agree	complete agree	complete agree	complete agree	do not agree	complete agree	partially agree	fair agree	fair agree	do not agree	partially agree	complete agree	poor agree	partially agree	partially agree	do not agree	do not agree	lethal	more than once per month		1	0	1	1	1	1	1	1	2	1	1	3		1	3	1	4	1	5	5
finished participation	11	male	32	ANONYMIZED	no	yes	Medicine	pre study	5. Semester	fair agree	complete agree	poor agree	fair agree	poor agree	complete agree	partially agree	fair agree	poor agree	do not agree	partially agree	fair agree	poor agree	poor agree	fair agree	poor agree	do not agree	critical	more than once per year		2	3	2	0	3	1	4	0	3	1	1	4		0	0	3	5	3	5	5
drop-out	4	female	22	ANONYMIZED	no	no	Medicine	do not remember	I do not know
finished participation	7	female	22	ANONYMIZED	no	no	Medicine	pre study	5. Semester	complete agree	complete agree	complete agree	complete agree	partially agree	complete agree	fair agree	fair agree	fair agree	poor agree	partially agree	fair agree	poor agree	poor agree	partially agree	poor agree	poor agree	major	more than once per three months		3	1	1	2	1	1	1	1	1	1	1	2		3	3	2	4	3	4	5
finished participation	5	male	22	ANONYMIZED	no	no	Medicine	5. Semester	5. Semester	fair agree	fair agree	partially agree	fair agree	poor agree	fair agree	partially agree	fair agree	partially agree	partially agree	partially agree	partially agree	partially agree	poor agree	partially agree	partially agree	poor agree	critical	more than once per year		2	3	2	0	2	1	1	1	2	1	2	2		2	3	0	4	4	4	5
finished participation	6	female	23	ANONYMIZED	no	no	Medicine	5. Semester	5. Semester	complete agree	complete agree	fair agree	complete agree	partially agree	complete agree	fair agree	fair agree	partially agree	poor agree	partially agree	poor agree	do not agree	do not agree	poor agree	poor agree	do not agree	lethal	more than once per month		2	2	3	1	1	1	3	1	2	2	2	4		5	5	5	5	4	5	5
finished participation	10	female	24	ANONYMIZED	no	no	Medicine	5. Semester	5. Semester	fair agree	fair agree	partially agree	fair agree	poor agree	fair agree	partially agree	fair agree	partially agree	poor agree	partially agree	partially agree	poor agree	poor agree	partially agree	poor agree	poor agree	critical	more than once per year		1	2	1	1	1	1	2	2	2	1	1	2		3	4	2	4	2	4	5
finished participation	5	female	28	ANONYMIZED	no	no	Medicine	pre study	I do not know	complete agree	complete agree	complete agree	complete agree	complete agree	complete agree	fair agree	fair agree	fair agree	fair agree	fair agree	partially agree	partially agree	partially agree	partially agree	partially agree	partially agree	major	more than once per month		2	2	2	2	1	1	4	2	2	1	2	0		2	3	1	2	1	3	3
finished participation	9	female	23	ANONYMIZED	no	no	Medicine	1. Semester	5. Semester	fair agree	complete agree	complete agree	complete agree	poor agree	complete agree	fair agree	fair agree	fair agree	partially agree	partially agree	fair agree	partially agree	poor agree	partially agree	fair agree	poor agree	critical	more than once per month		1	2	1	1	1	1	2	1	1	1	2	3		4	4	4	4	2	5	5
drop-out	8	female	25	ANONYMIZED	no	yes	Medicine	5. Semester	5. Semester
finished participation	3	male	20	ANONYMIZED	no	no	Medicine	pre study	I do not know	complete agree	fair agree	complete agree	complete agree	partially agree	complete agree	partially agree	partially agree	partially agree	poor agree	fair agree	fair agree	fair agree	fair agree	fair agree	complete agree	fair agree	major	more than once per year		2	1	1	1	1	1	1	1	1	2	1	1		3	3	2	3	2	4	4
finished participation	5	female	26	ANONYMIZED	yes	yes	Medicine	pre study	I do not know	complete agree	complete agree	fair agree	complete agree	complete agree	complete agree	partially agree	partially agree	poor agree	poor agree	fair agree	poor agree	do not agree	do not agree	fair agree	complete agree	fair agree	lethal	more than once per month		1	1	1	1	1	1	1	1	1	1	1	1		3	1	1	2	2	2	2
finished participation	1	male	19	ANONYMIZED	no	no	Medicine	pre study	I do not know	complete agree	fair agree	partially agree	partially agree	do not agree	complete agree	partially agree	partially agree	partially agree	partially agree	partially agree	fair agree	fair agree	partially agree	fair agree	partially agree	partially agree	critical	more than once per three months		3	3	1	1	3	1	2	1	1	1	1	2		3	5	4	5	4	5	5
finished participation	7	female	21	ANONYMIZED	no	no	Medicine	pre study	5. Semester	complete agree	complete agree	partially agree	fair agree	poor agree	complete agree	complete agree	complete agree	partially agree	partially agree	complete agree	fair agree	fair agree	partially agree	complete agree	complete agree	fair agree	lethal	more than once per three months		1	1	1	1	1	1	1	2	1	1	0	2		3	3	1	3	2	2	3
finished participation	2	female	27	ANONYMIZED	no	yes	Medicine	do not remember	5. Semester	complete agree	complete agree	complete agree	complete agree	fair agree	complete agree	partially agree	partially agree	partially agree	partially agree	partially agree	partially agree	poor agree	partially agree	fair agree	partially agree	fair agree	lethal	more than once per month		1	2	1	1	1	1	1	1	1	1	1	2		2	2	1	2	1	2	3
finished participation	8	female	22	ANONYMIZED	no	no	Medicine	5. Semester	5. Semester	fair agree	fair agree	partially agree	partially agree	poor agree	fair agree	fair agree	fair agree	partially agree	poor agree	fair agree	fair agree	partially agree	fair agree	fair agree	fair agree	fair agree	lethal	more than once per year		2	0	0	2	2	2	2	2	3	2	2	3		4	4	3	4	4	4	4
finished participation	4	female	24	ANONYMIZED	no	no	Medicine	do not remember	I do not know	partially agree	fair agree	partially agree	partially agree	poor agree	complete agree	partially agree	partially agree	partially agree	partially agree	partially agree	partially agree	do not agree	partially agree	poor agree	poor agree	poor agree	lethal	more than once per month		1	2	0	1	1	1	1	1	1	1	1	0		5	5	5	5	5	5	5
drop-out	1	male	18	ANONYMIZED	no	no	Medicine	pre study	I do not know
finished participation	5	female	20	ANONYMIZED	no	no	Medicine	1. Semester	5. Semester	partially agree	complete agree	fair agree	fair agree	partially agree	complete agree	partially agree	fair agree	fair agree	partially agree	partially agree	fair agree	partially agree	fair agree	partially agree	partially agree	partially agree	major	more than once per three months		2	2	0	0	3	1	1	4	2	2	1	0		2	0	2	3	2	4	4
drop-out	8	female	25	ANONYMIZED	no	no	Medicine	pre study	5. Semester	fair agree	complete agree	partially agree	fair agree	poor agree	fair agree	fair agree	complete agree	partially agree	poor agree	partially agree	partially agree	poor agree	partially agree	partially agree	fair agree	partially agree	lethal	more than once per month		1	1	1	1	1	1	1	1	2	1	3	2		3	3	3	3	3	3	4
finished participation	10	female	23	ANONYMIZED	no	no	Medicine	3. Semester	6. Semester	fair agree	fair agree	poor agree	poor agree	do not agree	complete agree	complete agree	complete agree	partially agree	fair agree	fair agree	partially agree	partially agree	poor agree	partially agree	poor agree	fair agree	major	I do not know		2	4	2	2	1	1	3	1	3	1	3	0		5	5	5	5	5	5	5
finished participation	7	female	21	ANONYMIZED	no	no	Medicine	5. Semester	5. Semester	fair agree	partially agree	partially agree	partially agree	partially agree	partially agree	partially agree	partially agree	partially agree	partially agree	partially agree	partially agree	partially agree	partially agree	partially agree	partially agree	partially agree	critical	more than once per month		2	2	1	1	2	1	1	2	3	3	3	0		4	3	3	3	2	3	5
drop-out	1	female	19	ANONYMIZED	no	no	Medicine	1. Semester	1. Semester	complete agree	complete agree	fair agree	complete agree	poor agree	complete agree	fair agree	complete agree	fair agree	do not agree	partially agree	fair agree	partially agree	partially agree	partially agree	partially agree	partially agree	critical	more than once per 3 years		1	1	3	2	1	1	1	4	4	1	3	4		4	4	3	4	3	5	5
finished participation	9	female	23	ANONYMIZED	no	no	Medicine	1. Semester	5. Semester	fair agree	complete agree	complete agree	complete agree	poor agree	fair agree	fair agree	complete agree	fair agree	poor agree	poor agree	partially agree	poor agree	poor agree	poor agree	partially agree	poor agree	major	more than once per month		1	1	1	1	1	1	3	1	4	1	1	3		4	5	5	5	4	5	5
finished participation	6	female	22	ANONYMIZED	no	no	Medicine	5. Semester	5. Semester	fair agree	complete agree	partially agree	fair agree	do not agree	complete agree	partially agree	fair agree	partially agree	poor agree	fair agree	partially agree	poor agree	do not agree	partially agree	poor agree	do not agree	critical	less than once per 3 years		3	2	1	2	3	1	1	1	1	2	1	3		2	4	3	0	3	0	0
finished participation	3	female	21	ANONYMIZED	no	yes	Medicine	pre study	7. Semester	complete agree	complete agree	complete agree	complete agree	partially agree	complete agree	poor agree	poor agree	poor agree	poor agree	fair agree	partially agree	partially agree	partially agree	partially agree	partially agree	partially agree	lethal	more than once per month		3	2	1	1	2	1	2	1	2	1	1	2		3	3	2	3	1	5	5
drop-out	12	female	26	ANONYMIZED	no	no	Medicine	1. Semester	4. Semester	fair agree	fair agree	partially agree	fair agree	poor agree	complete agree	fair agree	fair agree	partially agree	poor agree	fair agree	fair agree	partially agree	fair agree	fair agree	fair agree	fair agree	critical	more than once per month		2	1	0	0	2	1	3	2	2	2	2	2		4	4	4	4	4	4	5
drop-out	10	male	24	ANONYMIZED	no	no	Medicine	1. Semester	5. Semester	fair agree	complete agree	complete agree	complete agree	partially agree	fair agree	fair agree	fair agree	fair agree	fair agree	fair agree	partially agree	partially agree	poor agree	partially agree	partially agree	poor agree	lethal	I do not know
finished participation	1	male	26	ANONYMIZED	no	yes	Medicine	pre study	I do not know	complete agree	complete agree	complete agree	fair agree	fair agree	fair agree	partially agree	poor agree	poor agree	do not agree	partially agree	poor agree	do not agree	partially agree	partially agree	fair agree	partially agree	minor	more than once per year		1	1	1	1	1	1	1	1	2	1	1	1		1	2	1	2	0	0	0
finished participation	10	female	26	ANONYMIZED	no	no	Medicine	5. Semester	I do not know	partially agree	partially agree	partially agree	partially agree	do not agree	fair agree	partially agree	partially agree	partially agree	do not agree	fair agree	partially agree	poor agree	poor agree	partially agree	partially agree	poor agree	lethal	more than once per month		3	3	2	2	2	1	2	2	2	2	2	3		4	5	4	5	3	5	5
drop-out	9	female	22	ANONYMIZED	no	no	Medicine	5. Semester	5. Semester	fair agree	complete agree	fair agree	complete agree	do not agree	fair agree	fair agree	complete agree	fair agree	do not agree	complete agree	partially agree	partially agree	partially agree	partially agree	partially agree	poor agree	critical	more than once per year		2	4	2	1	1	1	1	4	4	1	3	5		5	5	5	5	5	5	5
finished participation	8	female	22	ANONYMIZED	no	no	Medicine	5. Semester	5. Semester	fair agree	fair agree	partially agree	partially agree	fair agree	complete agree	fair agree	fair agree	partially agree	partially agree	complete agree	fair agree	complete agree	complete agree	partially agree	complete agree	complete agree	lethal	more than once per year		1	3	3	1	1	1	3	1	3	1	3	4		1	4	4	4	1	5	5
finished participation	10	male	25	ANONYMIZED	no	no	Medicine	6. Semester	6. Semester	complete agree	complete agree	complete agree	complete agree	poor agree	complete agree	fair agree	fair agree	partially agree	poor agree	fair agree	fair agree	poor agree	partially agree	fair agree	poor agree	complete agree	lethal	more than once per month		2	1	1	1	2	1	1	1	1	1	1	4		5	5	5	5	4	5	5
finished participation	5	male	21	ANONYMIZED	no	no	Medicine	5. Semester	9. Semester	complete agree	complete agree	complete agree	fair agree	poor agree	complete agree	partially agree	fair agree	partially agree	poor agree	fair agree	partially agree	do not agree	partially agree	poor agree	do not agree	poor agree	critical	more than once per month		1	1	1	1	1	1	1	2	1	1	2	4		4	4	3	4	2	3	5
finished participation	1	female	18	ANONYMIZED	no	no	Medicine	1. Semester	I do not know	fair agree	fair agree	partially agree	fair agree	fair agree	fair agree	fair agree	partially agree	partially agree	partially agree	partially agree	partially agree	fair agree	partially agree	partially agree	partially agree	partially agree	critical	more than once per month		1	1	1	3	1	1	3	3	3	1	2	0		3	3	3	3	3	0	0
drop-out	9	male	22	ANONYMIZED	yes	no	Medicine	pre study	5. Semester	complete agree	complete agree	poor agree	complete agree	do not agree	fair agree	partially agree	complete agree	poor agree	poor agree	fair agree
finished participation	3	female	21	ANONYMIZED	no	no	Medicine	do not remember	I do not know	fair agree	fair agree	partially agree	fair agree	partially agree	complete agree	partially agree	partially agree	partially agree	partially agree	partially agree	fair agree	partially agree	partially agree	fair agree	partially agree	partially agree	lethal	more than once per month		2	4	3	2	3	1	3	3	3	2	3	2		3	5	5	4	3	0	0
finished participation	3	female	21	ANONYMIZED	no	no	Medicine	2. Semester	I do not know	complete agree	complete agree	fair agree	fair agree	partially agree	complete agree	fair agree	fair agree	fair agree	partially agree	fair agree	partially agree	partially agree	partially agree	partially agree	fair agree	fair agree	major	more than once per year		2	0	0	0	0	1	0	4	0	0	0	0		4	4	4	4	3	4	5
finished participation	11	female	24	ANONYMIZED	no	no	Medicine	1. Semester	5. Semester	complete agree	complete agree	complete agree	complete agree	partially agree	complete agree	fair agree	fair agree	fair agree	partially agree	partially agree	fair agree	partially agree	poor agree	fair agree	partially agree	partially agree	lethal	more than once per three months		1	1	1	1	2	1	1	1	1	1	1	3		4	3	3	4	3	3	4
drop-out	3	female	21	ANONYMIZED	no	no	Medicine	pre study	I do not know	fair agree	complete agree	fair agree	complete agree	partially agree	fair agree
finished participation	10	female	23	ANONYMIZED	no	no	Medicine	pre study	5. Semester	complete agree	complete agree	fair agree	fair agree	fair agree	complete agree	fair agree	complete agree	fair agree	partially agree	fair agree	fair agree	fair agree	partially agree	fair agree	fair agree	partially agree	lethal	more than once per three months		2	1	1	1	1	1	1	1	3	1	3	2		2	2	2	2	2	3	5
finished participation	10	male	25	ANONYMIZED	no	no	Medicine	1. Semester	I do not know	fair agree	fair agree	partially agree	fair agree	do not agree	complete agree	partially agree	fair agree	partially agree	do not agree	partially agree	poor agree	do not agree	poor agree	poor agree	do not agree	poor agree	lethal	more than once per month		2	4	3	0	2	1	3	3	4	2	3	4		5	5	5	5	5	5	5
finished participation	12	female	28	ANONYMIZED	no	yes	Medicine	2. Semester	5. Semester	complete agree	complete agree	complete agree	complete agree	partially agree	complete agree	fair agree	complete agree	fair agree	poor agree	fair agree	fair agree	fair agree	partially agree	fair agree	poor agree	partially agree	lethal	more than once per three months		3	1	1	1	1	1	1	1	1	1	1	1		5	5	3	4	3	4	5
drop-out	7	female	21	ANONYMIZED	no	no	Medicine	5. Semester	5. Semester	fair agree	complete agree	poor agree	partially agree	poor agree	fair agree
finished participation	3	female	20	ANONYMIZED	no	no	Medicine	pre study	5. Semester	fair agree	complete agree	partially agree	partially agree	poor agree	complete agree	fair agree	fair agree	poor agree	do not agree	fair agree	fair agree	fair agree	fair agree	fair agree	complete agree	fair agree	critical	I do not know		3	2	0	0	2	1	1	1	1	1	1	0		5	5	5	5	5	0	0
finished participation	10	female	32	ANONYMIZED	yes	no	Medicine	5. Semester	5. Semester	complete agree	complete agree	fair agree	fair agree	partially agree	complete agree	fair agree	fair agree	fair agree	fair agree	partially agree	fair agree	partially agree	partially agree	fair agree	poor agree	poor agree	weiß nicht	more than once per 3 years		3	4	1	0	2	1	1	1	4	3	4	0		2	3	3	4	3	5	5
finished participation	3	female	27	ANONYMIZED	no	yes	Medicine	5. Semester	5. Semester	complete agree	complete agree	complete agree	complete agree	fair agree	complete agree	partially agree	partially agree	poor agree	fair agree	complete agree	partially agree	poor agree	partially agree	fair agree	fair agree	fair agree	major	I do not know		2	1	2	1	2	1	2	1	1	2	1	2		3	2	1	1	1	2	2
drop-out	9	female	23	ANONYMIZED	no	no	Medicine	5. Semester	5. Semester	complete agree	complete agree	partially agree	fair agree	poor agree	complete agree	fair agree	fair agree	partially agree	poor agree	fair agree	fair agree	fair agree	partially agree	partially agree	poor agree	partially agree	lethal	more than once per month		1	1	1	1	1	1	1	2	1	2	1	2		5	5	5	5	5	5	5
finished participation	7	male	23	ANONYMIZED	no	no	Medicine	pre study	5. Semester	fair agree	complete agree	partially agree	fair agree	poor agree	fair agree	fair agree	complete agree	partially agree	poor agree	fair agree	partially agree	partially agree	partially agree	partially agree	partially agree	partially agree	lethal	more than once per three months		2	1	3	1	3	1	1	3	2	1	3	0		4	4	4	4	4	4	4
finished participation	12	female	31	ANONYMIZED	yes	yes	Medicine	5. Semester	10. Semester	complete agree	complete agree	partially agree	fair agree	poor agree	complete agree	partially agree	partially agree	partially agree	do not agree	fair agree	partially agree	fair agree	poor agree	poor agree	do not agree	poor agree	lethal	more than once per year		2	1	2	0	5	1	1	1	1	1	1	5		0	5	2	2	2	5	5
finished participation	5	female	22	ANONYMIZED	no	no	Medicine	5. Semester	5. Semester	complete agree	complete agree	fair agree	fair agree	partially agree	complete agree	complete agree	complete agree	complete agree	partially agree	complete agree	partially agree	poor agree	partially agree	partially agree	poor agree	partially agree	major	I do not know		1	1	1	2	1	1	1	1	1	1	1	3		4	3	2	4	2	4	4
finished participation	11	female	1	ANONYMIZED	no	yes	Medicine	do not remember	I do not know	complete agree	complete agree	complete agree	complete agree	fair agree	complete agree	poor agree	poor agree	poor agree	do not agree	complete agree	poor agree	do not agree	do not agree	complete agree	complete agree	fair agree	lethal	more than once per three months		1	1	1	1	2	1	1	1	1	1	1	1		1	0	1	2	2	5	5
drop-out	9	female	30	ANONYMIZED	no	no	Medicine	2. Semester	5. Semester	complete agree	complete agree	partially agree	complete agree	partially agree	complete agree	fair agree	fair agree	partially agree	poor agree	fair agree
drop-out	5	male	20	ANONYMIZED	no	no	Medicine	5. Semester	5. Semester	fair agree	complete agree	fair agree	complete agree	poor agree	fair agree	partially agree	fair agree	partially agree	poor agree	poor agree	fair agree	partially agree	partially agree	partially agree	partially agree	partially agree	lethal	more than once per month		2	1	1	0	2	1	1	1	1	2	1	0		0	0	0	0	0	0	0
finished participation	3	female	26	ANONYMIZED	no	yes	Medicine	pre study	5. Semester	complete agree	complete agree	complete agree	complete agree	complete agree	complete agree	partially agree	fair agree	partially agree	partially agree	complete agree	poor agree	poor agree	partially agree	fair agree	complete agree	partially agree	lethal	I do not know		1	1	2	1	1	1	1	2	2	1	1	1		1	1	1	1	1	1	3
drop-out	8	male	23	ANONYMIZED	no	no	Medicine	1. Semester	5. Semester	fair agree	fair agree	partially agree	fair agree	poor agree	fair agree	fair agree	fair agree	poor agree	fair agree	fair agree
finished participation	10	female	1	ANONYMIZED	no	no	Medicine	5. Semester	5. Semester	fair agree	complete agree	complete agree	fair agree	partially agree	complete agree	partially agree	partially agree	fair agree	fair agree	partially agree	fair agree	fair agree	fair agree	fair agree	partially agree	partially agree	major	more than once per three months		2	1	3	0	1	1	4	2	0	2	0	3		1	1	3	3	2	3	5
finished participation	5	female	22	ANONYMIZED	no	no	Medicine	2. Semester	5. Semester	fair agree	fair agree	complete agree	fair agree	poor agree	complete agree	fair agree	fair agree	complete agree	poor agree	fair agree	fair agree	poor agree	poor agree	fair agree	partially agree	poor agree	critical	more than once per year		1	1	1	1	1	1	1	1	3	1	2	3		0	0	0	0	0	0	0
drop-out	7	male	31	ANONYMIZED	no	yes	Medicine	do not remember	5. Semester	fair agree	complete agree	complete agree	complete agree	partially agree	fair agree	fair agree	complete agree	partially agree	do not agree	fair agree	partially agree	poor agree	do not agree
finished participation	12	male	26	ANONYMIZED	no	no	Medicine	pre study	1. Semester	fair agree	fair agree	poor agree	fair agree	poor agree	fair agree	fair agree	fair agree	poor agree	partially agree	fair agree	partially agree	partially agree	fair agree	partially agree	fair agree	fair agree	critical	more than once per month		3	2	1	1	1	1	1	1	1	1	1	3		4	4	3	3	2	4	4
finished participation	3	female	24	ANONYMIZED	no	yes	Medicine	5. Semester	5. Semester	fair agree	complete agree	complete agree	complete agree	complete agree	complete agree	partially agree	fair agree	fair agree	complete agree	fair agree	fair agree	fair agree	complete agree	fair agree	fair agree	fair agree	lethal	more than once per month		2	2	1	1	1	1	1	2	1	1	1	1		1	2	1	2	1	3	3
finished participation	10	female	24	ANONYMIZED	no	no	Medicine	6. Semester	6. Semester	fair agree	fair agree	do not agree	fair agree	do not agree	poor agree	poor agree	poor agree	do not agree	do not agree	do not agree	poor agree	do not agree	do not agree	do not agree	do not agree	do not agree	critical	more than once per month		4	3	2	1	3	1	2	2	2	2	2	5		5	5	5	5	5	5	5
drop-out	10	female	23	ANONYMIZED	no	no	Medicine	1. Semester	6. Semester	complete agree	complete agree	complete agree	fair agree	partially agree	partially agree
finished participation	3	female	28	ANONYMIZED	no	yes	Medicine	pre study	I do not know	complete agree	complete agree	complete agree	fair agree	poor agree	complete agree	partially agree	partially agree	partially agree	partially agree	partially agree	fair agree	fair agree	partially agree	partially agree	fair agree	partially agree	critical	more than once per month		1	2	2	1	1	1	2	2	2	2	2	3		3	3	3	3	3	3	3
finished participation	8	male	23	ANONYMIZED	no	no	Medicine	pre study	1. Semester	fair agree	complete agree	complete agree	complete agree	do not agree	complete agree	partially agree	fair agree	fair agree	do not agree	fair agree	partially agree	fair agree	fair agree	partially agree	partially agree	partially agree	lethal	more than once per three months		1	1	1	1	1	1	1	2	3	1	1	3		2	5	5	5	5	5	5
finished participation	5	male	20	ANONYMIZED	no	no	Medicine	5. Semester	5. Semester	fair agree	complete agree	fair agree	complete agree	poor agree	fair agree	fair agree	fair agree	fair agree	poor agree	fair agree	poor agree	poor agree	partially agree	partially agree	poor agree	partially agree	lethal	more than once per month		2	4	2	3	3	0	4	2	3	1	3	3		4	4	4	4	2	4	5
finished participation	12	female	25	ANONYMIZED	no	no	Medicine	5. Semester	5. Semester	fair agree	fair agree	partially agree	complete agree	poor agree	complete agree	fair agree	fair agree	partially agree	do not agree	fair agree	partially agree	complete agree	poor agree	partially agree	complete agree	poor agree	major	more than once per month		3	0	2	0	1	1	3	4	4	3	4	0		1	4	5	5	5	5	5
drop-out	9	male	24	ANONYMIZED	no	no	Medicine	pre study	5. Semester	fair agree	complete agree	fair agree	fair agree	poor agree	fair agree	fair agree	fair agree	fair agree	fair agree	fair agree	partially agree	poor agree	fair agree	poor agree	complete agree	partially agree	major	more than once per month		1	1	1	1	2	1	5	3	3	1	1	5		1	4	4	4	2	5	5
drop-out	8	female	23	ANONYMIZED	no	no	Medicine	1. Semester	1. Semester	fair agree	fair agree	fair agree	fair agree	partially agree	complete agree
finished participation	5	female	21	ANONYMIZED	no	no	Medicine	5. Semester	5. Semester	fair agree	complete agree	partially agree	fair agree	poor agree	complete agree	partially agree	complete agree	partially agree	poor agree	poor agree	partially agree	poor agree	poor agree	poor agree	partially agree	poor agree	major	more than once per month		3	2	0	0	0	1	4	2	4	3	2	0		0	0	5	5	4	5	5
finished participation	10	female	23	ANONYMIZED	yes	no	Medicine	pre study	5. Semester	fair agree	complete agree	fair agree	fair agree	partially agree	complete agree	fair agree	fair agree	fair agree	poor agree	fair agree	partially agree	partially agree	partially agree	partially agree	complete agree	poor agree	critical	more than once per three months		1	2	1	0	1	1	2	2	2	1	2	0		2	4	3	4	2	3	4
finished participation	7	female	22	ANONYMIZED	no	no	Dental Medicine	6. Semester	6. Semester	fair agree	complete agree	fair agree	partially agree	poor agree	partially agree	fair agree	fair agree	fair agree	poor agree	partially agree	fair agree	partially agree	do not agree	partially agree	poor agree	do not agree	weiß nicht	more than once per three months		4	0	0	0	0	0	2	0	0	3	0	2		0	0	5	5	4	5	5
finished participation	9	female	22	ANONYMIZED	no	no	Medicine	5. Semester	5. Semester	partially agree	fair agree	poor agree	complete agree	poor agree	complete agree	partially agree	fair agree	poor agree	poor agree	fair agree	partially agree	partially agree	partially agree	poor agree	partially agree	partially agree	lethal	more than once per month		3	2	2	0	2	3	2	2	2	2	2	0		4	5	5	5	4	5	5
finished participation	8	female	30	ANONYMIZED	no	yes	Medicine	5. Semester	5. Semester	complete agree	fair agree	complete agree	fair agree	partially agree	fair agree	poor agree	poor agree	do not agree	poor agree	fair agree	poor agree	poor agree	poor agree	fair agree	fair agree	poor agree	lethal	more than once per month		3	2	1	2	1	1	3	1	1	1	1	2		3	3	3	3	4	4	5
drop-out	3	female	20	ANONYMIZED	no	no	Medicine	pre study	5. Semester	complete agree	complete agree	complete agree	complete agree	partially agree	complete agree
drop-out	9	female	31	ANONYMIZED	no	yes	Medicine	1. Semester	5. Semester	complete agree	complete agree	complete agree	fair agree	partially agree	complete agree	fair agree	fair agree	fair agree	poor agree	complete agree	partially agree	partially agree	fair agree	fair agree	fair agree	partially agree	critical	more than once per three months		1	1	1	1	1	1	2	1	1	1	2	3		2	3	1	4	3	4	5
finished participation	12	divers/transgender/transidentical	33	ANONYMIZED	no	yes	Medicine	do not remember	5. Semester	fair agree	fair agree	fair agree	partially agree	do not agree	complete agree	partially agree	partially agree	fair agree	fair agree	partially agree	fair agree	partially agree	partially agree	partially agree	partially agree	partially agree	lethal	I do not know		5	0	0	0	5	1	0	0	0	0	3	0		5	5	5	5	5	5	5
finished participation	1	male	19	ANONYMIZED	no	no	Medicine	pre study	1. Semester	fair agree	fair agree	complete agree	poor agree	do not agree	complete agree	fair agree	fair agree	fair agree	poor agree	fair agree	fair agree	poor agree	fair agree	fair agree	do not agree	fair agree	lethal	more than once per month		3	3	1	1	2	1	4	2	3	3	3	3		3	4	3	4	4	4	5
drop-out	6	female	24	ANONYMIZED	no	no	Medicine	5. Semester	5. Semester	complete agree	complete agree	partially agree	fair agree	partially agree	complete agree	complete agree	complete agree	partially agree	fair agree	complete agree	partially agree	poor agree	poor agree	partially agree	fair agree	poor agree	lethal	more than once per year		1	1	1	3	1	1	1	3	3	1	3	2		3	3	4	5	2	4	5
drop-out	1	female	20	ANONYMIZED	no	no	Medicine	pre study	I do not know	partially agree	fair agree	do not agree	poor agree	do not agree	fair agree
drop-out	5	female	34	ANONYMIZED	no	no	Medicine	1. Semester	5. Semester	fair agree	fair agree	fair agree	partially agree	partially agree	fair agree	fair agree	fair agree	fair agree	fair agree	fair agree	fair agree	partially agree	partially agree
finished participation	7	male	22	ANONYMIZED	no	no	Medicine	1. Semester	5. Semester	complete agree	complete agree	complete agree	complete agree	poor agree	complete agree	fair agree	complete agree	fair agree	poor agree	partially agree	partially agree	do not agree	poor agree	poor agree	do not agree	poor agree	lethal	more than once per three months		2	1	1	1	2	1	1	1	1	1	1	2		2	4	3	4	4	5	5
finished participation	10	female	23	ANONYMIZED	no	no	Medicine	6. Semester	6. Semester	fair agree	complete agree	fair agree	complete agree	do not agree	complete agree	fair agree	complete agree	fair agree	partially agree	fair agree	partially agree	do not agree	partially agree	partially agree	do not agree	partially agree	critical	more than once per three months		2	0	0	0	1	1	1	3	1	1	2	0		5	5	5	5	5	5	5
finished participation	9	female	23	ANONYMIZED	no	no	Medicine	pre study	5. Semester	partially agree	partially agree	partially agree	complete agree	poor agree	complete agree	partially agree	partially agree	partially agree	fair agree	fair agree	fair agree	complete agree	fair agree	partially agree	complete agree	fair agree	lethal	I do not know		2	2	4	4	2	1	3	4	4	3	4	4		4	5	5	5	2	5	5
drop-out	7	female	23	ANONYMIZED	no	no	Medicine	5. Semester	5. Semester	fair agree	partially agree	do not agree	partially agree	partially agree	complete agree	fair agree	partially agree	partially agree	partially agree	complete agree	fair agree	complete agree	partially agree
finished participation	1	female	19	ANONYMIZED	no	no	Medicine	pre study	1. Semester	complete agree	complete agree	fair agree	complete agree	complete agree	complete agree	fair agree	complete agree	complete agree	complete agree	complete agree	fair agree	complete agree	complete agree	fair agree	complete agree	fair agree	lethal	more than once per month		1	1	1	1	1	1	1	1	1	1	1	1		2	4	1	3	2	3	4
finished participation	7	female	22	ANONYMIZED	no	no	Medicine	5. Semester	5. Semester	complete agree	complete agree	poor agree	complete agree	partially agree	complete agree	fair agree	complete agree	poor agree	poor agree	complete agree	fair agree	do not agree	do not agree	fair agree	fair agree	do not agree	major	more than once per month		3	2	2	2	1	1	1	3	4	3	4	4		2	4	3	4	3	4	4
finished participation	11	female	24	ANONYMIZED	no	no	Medicine	5. Semester	5. Semester	complete agree	complete agree	partially agree	complete agree	poor agree	complete agree	complete agree	complete agree	partially agree	poor agree	partially agree	poor agree	partially agree	partially agree	partially agree	fair agree	fair agree	critical	more than once per month		1	1	1	1	1	1	2	2	1	1	2	1		3	5	3	5	5	5	5
drop-out	5	male	29	ANONYMIZED	no	yes	Medicine	1. Semester	5. Semester	fair agree	complete agree	complete agree	complete agree	poor agree	fair agree	partially agree	partially agree	partially agree	poor agree	partially agree	poor agree	poor agree	poor agree	poor agree	poor agree	poor agree	lethal	more than once per month		1	2	1	1	1	1	2	1	1	1	1	3		4	4	4	4	4	4	4
finished participation	5	male	22	ANONYMIZED	no	yes	Medicine	2. Semester	5. Semester	complete agree	fair agree	fair agree	partially agree	poor agree	fair agree	fair agree	fair agree	fair agree	poor agree	partially agree	partially agree	poor agree	poor agree	fair agree	poor agree	partially agree	critical	more than once per year		1	2	1	2	1	1	2	1	0	1	1	3		4	5	5	4	3	5	5
finished participation	1	female	20	ANONYMIZED	yes	no	Medicine	pre study	I do not know	complete agree	complete agree	fair agree	partially agree	poor agree	complete agree	fair agree	fair agree	fair agree	partially agree	fair agree	partially agree	fair agree	fair agree	fair agree	complete agree	fair agree	critical	more than once per three months		3	2	1	1	1	1	1	2	1	1	2	2		3	4	4	4	3	4	5
finished participation	4	male	31	ANONYMIZED	no	yes	Medicine	pre study	5. Semester	complete agree	complete agree	fair agree	fair agree	complete agree	complete agree	fair agree	fair agree	partially agree	fair agree	fair agree	fair agree	fair agree	fair agree	fair agree	fair agree	partially agree	lethal	more than once per month		1	2	2	2	1	1	1	1	1	1	1	2		2	2	1	1	1	1	1
finished participation	10	male	1	ANONYMIZED	no	no	Medicine	5. Semester	5. Semester	fair agree	fair agree	fair agree	fair agree	complete agree	complete agree	fair agree	fair agree	fair agree	partially agree	complete agree	partially agree	partially agree	partially agree	fair agree	complete agree	partially agree	lethal	less than once per 3 years		1	1	0	0	1	1	1	0	0	1	0	0		2	2	2	2	2	2	2
finished participation	6	female	22	ANONYMIZED	no	no	Medicine	1. Semester	1. Semester	fair agree	fair agree	partially agree	fair agree	poor agree	complete agree	fair agree	fair agree	partially agree	partially agree	fair agree	fair agree	partially agree	partially agree	fair agree	fair agree	partially agree	lethal	more than once per three months		2	1	1	1	1	1	2	1	3	1	1	2		4	3	3	4	3	4	5
finished participation	12	female	26	ANONYMIZED	no	no	Medicine	3. Semester	6. Semester	complete agree	complete agree	partially agree	fair agree	partially agree	complete agree	complete agree	complete agree	partially agree	poor agree	fair agree	partially agree	poor agree	poor agree	fair agree	partially agree	fair agree	critical	more than once per month		2	1	3	0	1	1	1	2	4	2	1	3		5	5	4	5	4	5	5
finished participation	12	female	24	ANONYMIZED	no	no	Medicine	5. Semester	5. Semester	partially agree	fair agree	fair agree	fair agree	do not agree	poor agree	partially agree	partially agree	partially agree	do not agree	do not agree	partially agree	do not agree	do not agree	partially agree	do not agree	do not agree	lethal	more than once per three months		3	2	2	0	2	1	2	3	4	3	3	3		5	5	5	5	5	5	5
finished participation	5	female	19	ANONYMIZED	no	no	Medicine	pre study	6. Semester	fair agree	partially agree	poor agree	partially agree	poor agree	fair agree	partially agree	partially agree	partially agree	poor agree	partially agree	fair agree	poor agree	fair agree	fair agree	poor agree	fair agree	lethal	more than once per month		3	1	0	0	2	1	1	3	4	2	3	0		2	0	2	4	3	4	4
finished participation	10	male	24	ANONYMIZED	no	no	Medicine	pre study	5. Semester	complete agree	complete agree	fair agree	fair agree	partially agree	complete agree	complete agree	fair agree	fair agree	partially agree	fair agree	fair agree	poor agree	partially agree	fair agree	partially agree	fair agree	lethal	more than once per year		1	1	1	1	1	1	1	2	2	1	1	2		4	4	3	4	3	4	5
drop-out	3	female	21	ANONYMIZED	no	no	Dental Medicine	pre study	I do not know	partially agree	complete agree	complete agree	complete agree	poor agree	complete agree	fair agree	fair agree	complete agree	fair agree	complete agree
finished participation	5	male	24	ANONYMIZED	no	no	Medicine	pre study	5. Semester	fair agree	complete agree	fair agree	partially agree	do not agree	complete agree	fair agree	fair agree	complete agree	poor agree	partially agree	partially agree	fair agree	partially agree	partially agree	poor agree	partially agree	lethal	more than once per 3 years		3	2	0	0	1	1	2	2	3	1	4	0		4	5	5	5	4	5	5
drop-out	3	male	19	ANONYMIZED	no	no	Medicine	do not remember	I do not know
finished participation	3	female	20	ANONYMIZED	no	no	Medicine	do not remember	I do not know	fair agree	fair agree	fair agree	fair agree	partially agree	complete agree	fair agree	fair agree	fair agree	poor agree	partially agree	partially agree	partially agree	partially agree	fair agree	fair agree	partially agree	lethal	more than once per three months		0	2	0	1	0	1	1	2	1	0	2	0		5	5	5	5	3	5	5
finished participation	11	male	24	ANONYMIZED	yes	no	Medicine	5. Semester	5. Semester	partially agree	complete agree	fair agree	complete agree	partially agree	fair agree	fair agree	complete agree	fair agree	partially agree	fair agree	partially agree	poor agree	partially agree	partially agree	partially agree	partially agree	major	more than once per three months		4	1	4	0	4	1	5	2	5	1	3	4		1	2	1	4	4	5	5
finished participation	5	male	22	ANONYMIZED	no	no	Medicine	5. Semester	5. Semester	complete agree	complete agree	fair agree	complete agree	poor agree	complete agree	complete agree	complete agree	complete agree	fair agree	complete agree	partially agree	poor agree	do not agree	partially agree	fair agree	partially agree	major	less than once per 3 years		1	1	1	1	1	1	2	1	2	1	1	2		2	4	2	4	1	4	5
finished participation	9	female	31	ANONYMIZED	no	yes	Medicine	5. Semester	5. Semester	fair agree	fair agree	partially agree	partially agree	poor agree	fair agree	partially agree	fair agree	poor agree	do not agree	do not agree	poor agree	do not agree	do not agree	fair agree	poor agree	do not agree	lethal	more than once per month		2	1	1	1	2	1	3	1	2	2	1	2		5	5	2	5	5	5	5
finished participation	9	female	23	ANONYMIZED	no	no	Medicine	6. Semester	5. Semester	fair agree	complete agree	fair agree	partially agree	poor agree	fair agree	fair agree	fair agree	partially agree	poor agree	fair agree	partially agree	poor agree	partially agree	fair agree	fair agree	poor agree	critical	more than once per three months		1	1	3	2	1	1	3	1	2	1	2	3		2	3	3	4	3	4	5
finished participation	7	female	29	ANONYMIZED	no	yes	Medicine	5. Semester	5. Semester	fair agree	fair agree	partially agree	complete agree	poor agree	complete agree	partially agree	fair agree	partially agree	poor agree	fair agree	partially agree	fair agree	partially agree	partially agree	fair agree	partially agree	lethal	more than once per year		3	3	1	1	2	1	2	1	1	1	1	2		2	3	2	5	2	5	5
drop-out	10	male	24	ANONYMIZED	no	no	Medicine	1. Semester	5. Semester
finished participation	5	male	22	ANONYMIZED	no	no	Medicine	pre study	I do not know	fair agree	fair agree	fair agree	fair agree	poor agree	fair agree	partially agree	partially agree	fair agree	fair agree	fair agree	partially agree	fair agree	partially agree	poor agree	fair agree	partially agree	critical	more than once per year		3	2	3	3	3	1	3	4	3	2	4	2		2	0	3	4	3	5	5
finished participation	11	female	24	ANONYMIZED	no	no	Medicine	5. Semester	5. Semester	fair agree	complete agree	fair agree	partially agree	do not agree	complete agree	partially agree	complete agree	fair agree	poor agree	complete agree	fair agree	poor agree	partially agree	fair agree	partially agree	partially agree	lethal	more than once per 3 years		2	3	2	1	2	1	2	3	3	3	3	3		4	5	5	5	3	5	5
drop-out	5	male	20	ANONYMIZED	no	no	Medicine	5. Semester	I do not know
finished participation	5	male	29	ANONYMIZED	no	no	Medicine	5. Semester	5. Semester	fair agree	fair agree	complete agree	fair agree	partially agree	fair agree	fair agree	fair agree	fair agree	poor agree	fair agree	partially agree	do not agree	poor agree	partially agree	poor agree	partially agree	lethal	more than once per year		0	0	0	0	0	0	0	0	0	0	0	0		3	4	4	4	3	5	5
drop-out	10	female	25	ANONYMIZED	no	no	Dental Medicine	4. Semester	I do not know	complete agree	fair agree	fair agree	fair agree	partially agree	complete agree	fair agree	fair agree	fair agree	partially agree	fair agree	fair agree	partially agree	poor agree	fair agree	complete agree	partially agree	lethal	more than once per month		1	0	0	0	2	1	3	1	0	1	1	0		3	4	3	4	3	4	4
finished participation	12	female	1	ANONYMIZED	no	no	Medicine	2. Semester	5. Semester	fair agree	complete agree	poor agree	complete agree	do not agree	complete agree	fair agree	complete agree	poor agree	do not agree	fair agree	partially agree	do not agree	do not agree	partially agree	fair agree	partially agree	lethal	more than once per month		2	1	1	1	2	1	1	1	4	1	2	2		4	5	4	5	4	5	5
finished participation	7	female	21	ANONYMIZED	no	no	Medicine	1. Semester	5. Semester	complete agree	complete agree	fair agree	complete agree	partially agree	complete agree	complete agree	complete agree	fair agree	partially agree	complete agree	fair agree	partially agree	poor agree	fair agree	poor agree	poor agree	lethal	more than once per 3 years		3	2	2	2	1	1	2	2	1	1	4	2		2	4	4	4	2	5	5
finished participation	10	female	25	ANONYMIZED	no	no	Medicine	5. Semester	5. Semester	fair agree	fair agree	fair agree	fair agree	poor agree	complete agree	partially agree	partially agree	partially agree	do not agree	partially agree	fair agree	fair agree	partially agree	fair agree	fair agree	partially agree	critical	more than once per year		2	2	1	1	2	1	1	3	3	2	3	2		4	4	4	4	3	5	5
finished participation	9	female	26	ANONYMIZED	no	no	Medicine	pre study	1. Semester	complete agree	fair agree	fair agree	fair agree	poor agree	fair agree	fair agree	fair agree	fair agree	poor agree	fair agree	partially agree	fair agree	partially agree	partially agree	fair agree	partially agree	major	more than once per month		3	0	0	3	2	1	3	2	3	3	4	4		5	5	5	5	5	5	5
finished participation	5	male	20	ANONYMIZED	no	no	Medicine	2. Semester	5. Semester	fair agree	partially agree	partially agree	poor agree	partially agree	fair agree	partially agree	poor agree	do not agree	poor agree	poor agree	partially agree	do not agree	do not agree	partially agree	poor agree	poor agree	critical	more than once per three months		3	0	0	0	1	1	3	2	3	3	4	0		0	0	0	0	3	0	0
finished participation	1	female	19	ANONYMIZED	no	no	Medicine	pre study	1. Semester	complete agree	complete agree	fair agree	complete agree	poor agree	fair agree	partially agree	partially agree	partially agree	poor agree	poor agree	partially agree	poor agree	poor agree	partially agree	fair agree	poor agree	lethal	more than once per three months		1	1	2	1	2	1	1	1	3	1	1	2		3	4	3	4	4	5	5
drop-out	5	female	21	ANONYMIZED	no	no	Medicine	5. Semester	5. Semester	fair agree	complete agree	fair agree	complete agree	partially agree	complete agree
finished participation	5	female	21	ANONYMIZED	no	no	Medicine	1. Semester	5. Semester	complete agree	complete agree	complete agree	poor agree	do not agree	fair agree	fair agree	fair agree	fair agree	partially agree	fair agree	partially agree	partially agree	partially agree	partially agree	fair agree	fair agree	critical	more than once per month		1	2	1	1	1	1	3	3	1	1	2	1		4	4	3	4	2	4	5
finished participation	5	female	22	ANONYMIZED	no	no	Medicine	pre study	6. Semester	fair agree	complete agree	partially agree	partially agree	poor agree	complete agree	fair agree	complete agree	partially agree	partially agree	complete agree	fair agree	partially agree	fair agree	fair agree	fair agree	fair agree	lethal	more than once per year		3	2	2	2	2	1	2	3	3	3	3	4		3	4	4	4	3	4	5
drop-out	4	female	22	ANONYMIZED	no	no	Medicine	pre study	I do not know	partially agree	fair agree	poor agree	fair agree	poor agree	complete agree	partially agree	partially agree	partially agree	partially agree	partially agree
finished participation	10	female	22	ANONYMIZED	no	no	Medicine	1. Semester	I do not know	fair agree	partially agree	partially agree	fair agree	poor agree	complete agree	fair agree	partially agree	partially agree	poor agree	partially agree	fair agree	poor agree	poor agree	fair agree	complete agree	fair agree	critical	more than once per month		2	4	1	2	1	1	4	1	3	1	0	3		3	5	5	5	4	5	5
finished participation	5	female	22	ANONYMIZED	no	no	Medicine	5. Semester	5. Semester	complete agree	fair agree	fair agree	complete agree	partially agree	complete agree	fair agree	complete agree	fair agree	fair agree	complete agree	partially agree	poor agree	partially agree	partially agree	poor agree	poor agree	lethal	more than once per three months		2	2	1	1	3	1	4	2	3	3	3	3		1	2	2	3	3	3	4
drop-out	1	male	19	ANONYMIZED	no	no	Medicine	1. Semester	I do not know	fair agree	fair agree	poor agree	fair agree	fair agree	complete agree	partially agree	partially agree	poor agree	fair agree	fair agree	fair agree	complete agree	fair agree	partially agree	partially agree	partially agree	major	more than once per three months		0	0	0	0	0	0	1	0	0	2	0	0		4	0	0	0	0	0	0
finished participation	10	male	24	ANONYMIZED	no	no	Medicine	1. Semester	I do not know	fair agree	complete agree	complete agree	complete agree	do not agree	poor agree	do not agree	do not agree	do not agree	fair agree	do not agree	complete agree	do not agree	do not agree	do not agree	do not agree	do not agree	lethal	more than once per month		4	1	1	1	3	1	2	4	4	1	1	4		5	5	1	1	4	5	5
drop-out	12	no answer	1	ANONYMIZED	no	yes	Medicine	pre study	5. Semester	complete agree	fair agree	fair agree	complete agree	partially agree	complete agree	partially agree	fair agree	fair agree	poor agree	partially agree	fair agree	partially agree	fair agree	fair agree	poor agree	poor agree	no answer	no answer		1	1	1	1	1	1	3	0	1	1	1	2		2	4	2	2	2	2	0
finished participation	12	male	27	ANONYMIZED	no	no	Medicine	5. Semester	5. Semester	complete agree	complete agree	fair agree	fair agree	partially agree	fair agree	complete agree	complete agree	fair agree	fair agree	fair agree	fair agree	fair agree	partially agree	fair agree	fair agree	poor agree	major	more than once per three months		1	1	1	1	1	1	2	2	2	1	2	2		4	4	4	4	4	4	5
finished participation	8	male	26	ANONYMIZED	no	no	Medicine	5. Semester	5. Semester	complete agree	partially agree	partially agree	fair agree	do not agree	complete agree	partially agree	fair agree	fair agree	poor agree	fair agree	fair agree	partially agree	do not agree	partially agree	poor agree	do not agree	weiß nicht	I do not know		3	1	1	1	3	1	2	5	2	2	4	4		5	5	5	5	5	5	5
drop-out	5	male	21	ANONYMIZED	no	no	Medicine	pre study	5. Semester	fair agree	fair agree	fair agree	complete agree	partially agree	complete agree	fair agree	fair agree	fair agree	partially agree	complete agree	fair agree	complete agree	fair agree
finished participation	5	female	22	ANONYMIZED	no	no	Medicine	2. Semester	5. Semester	complete agree	complete agree	fair agree	complete agree	poor agree	complete agree	fair agree	fair agree	fair agree	do not agree	poor agree	fair agree	partially agree	poor agree	partially agree	do not agree	partially agree	lethal	more than once per year		1	1	1	1	1	1	1	1	2	1	1	3		4	5	5	5	4	5	5
finished participation	5	female	22	ANONYMIZED	no	no	Medicine	pre study	I do not know	fair agree	fair agree	partially agree	partially agree	do not agree	fair agree	partially agree	partially agree	partially agree	do not agree	do not agree	fair agree	do not agree	do not agree	fair agree	do not agree	do not agree	lethal	more than once per three months		3	3	1	1	2	1	2	3	3	2	3	0		3	5	5	5	5	5	5
finished participation	9	female	24	ANONYMIZED	no	no	Medicine	1. Semester	5. Semester	fair agree	complete agree	fair agree	complete agree	partially agree	complete agree	fair agree	complete agree	fair agree	fair agree	complete agree	fair agree	fair agree	poor agree	partially agree	partially agree	poor agree	critical	more than once per month		1	3	1	1	2	1	2	2	4	1	4	1		5	4	4	5	2	4	5
finished participation	12	male	24	ANONYMIZED	no	no	Medicine	pre study	1. Semester	fair agree	complete agree	do not agree	poor agree	do not agree	partially agree	complete agree	complete agree	do not agree	partially agree	partially agree	partially agree	do not agree	partially agree	partially agree	partially agree	partially agree	critical	more than once per three months		3	2	2	3	2	1	2	1	4	1	1	4		5	5	5	5	5	5	5
finished participation	4	female	20	ANONYMIZED	no	no	Medicine	pre study	1. Semester	complete agree	complete agree	partially agree	fair agree	fair agree	complete agree	complete agree	complete agree	complete agree	complete agree	complete agree	complete agree	complete agree	fair agree	fair agree	complete agree	fair agree	lethal	more than once per month		2	2	1	1	2	1	2	1	1	1	1	1		1	1	1	1	1	2	2
finished participation	10	female	26	ANONYMIZED	no	no	Medicine	do not remember	5. Semester	fair agree	complete agree	fair agree	complete agree	poor agree	complete agree	fair agree	complete agree	fair agree	do not agree	fair agree	partially agree	partially agree	poor agree	fair agree	fair agree	do not agree	lethal	more than once per three months		1	2	2	2	1	1	1	1	1	1	1	3		1	5	2	5	3	5	5
drop-out	3	female	22	ANONYMIZED	yes	no	Medicine	pre study	I do not know
finished participation	8	male	22	ANONYMIZED	no	no	Medicine	5. Semester	5. Semester	complete agree	complete agree	complete agree	partially agree	poor agree	fair agree	fair agree	fair agree	complete agree	do not agree	poor agree	partially agree	partially agree	partially agree	partially agree	partially agree	partially agree	critical	more than once per year		1	1	1	1	1	1	3	1	1	1	2	5		0	0	0	0	0	0	0
finished participation	9	female	23	ANONYMIZED	no	no	Medicine	1. Semester	6. Semester	fair agree	complete agree	complete agree	partially agree	poor agree	complete agree	partially agree	complete agree	complete agree	poor agree	complete agree	fair agree	do not agree	partially agree	fair agree	complete agree	poor agree	lethal	more than once per year		3	1	1	1	2	1	5	4	5	1	4	5		1	5	5	5	1	5	5
finished participation	9	female	24	ANONYMIZED	no	no	Dental Medicine	6. Semester	6. Semester	fair agree	complete agree	fair agree	fair agree	poor agree	fair agree	partially agree	partially agree	partially agree	do not agree	poor agree	fair agree	poor agree	partially agree	partially agree	fair agree	poor agree	major	more than once per three months		3	1	0	0	1	0	1	2	2	1	2	2		3	5	5	5	4	5	5
finished participation	10	female	23	ANONYMIZED	no	no	Medicine	pre study	5. Semester	fair agree	complete agree	fair agree	partially agree	partially agree	complete agree	partially agree	complete agree	fair agree	partially agree	complete agree	partially agree	fair agree	partially agree	partially agree	fair agree	fair agree	major	more than once per month		3	3	1	1	1	1	1	1	2	1	3	4		2	3	1	3	2	3	5
finished participation	5	female	21	ANONYMIZED	no	no	Medicine	pre study	1. Semester	fair agree	complete agree	fair agree	partially agree	poor agree	complete agree	fair agree	fair agree	fair agree	do not agree	poor agree	partially agree	partially agree	partially agree	fair agree	partially agree	partially agree	lethal	more than once per month		2	0	1	0	2	1	2	1	1	1	1	2		3	3	3	5	5	5	5
finished participation	12	female	25	ANONYMIZED	no	no	Medicine	do not remember	5. Semester	complete agree	complete agree	fair agree	fair agree	partially agree	complete agree	fair agree	fair agree	fair agree	partially agree	fair agree	fair agree	fair agree	partially agree	fair agree	fair agree	partially agree	lethal	more than once per month		2	1	1	0	1	1	1	2	2	1	2	2		2	3	3	3	3	3	5
finished participation	11	female	24	ANONYMIZED	no	no	Medicine	5. Semester	5. Semester	complete agree	fair agree	partially agree	partially agree	poor agree	fair agree	fair agree	fair agree	partially agree	poor agree	partially agree	partially agree	poor agree	poor agree	fair agree	partially agree	poor agree	lethal	more than once per three months		1	1	2	0	2	1	2	1	2	1	2	0		5	5	5	5	5	5	5
drop-out	1	male	19	ANONYMIZED	no	no	Medicine	do not remember	I do not know	fair agree	fair agree	partially agree	fair agree	do not agree	complete agree	partially agree	partially agree	partially agree	partially agree	partially agree	partially agree	partially agree	partially agree	partially agree	partially agree	partially agree	lethal	more than once per month		0	0	0	0	0	0	5	0	0	0	0	0		0	0	0	0	0	0	0
finished participation	11	female	24	ANONYMIZED	no	no	Medicine	5. Semester	5. Semester	partially agree	complete agree	partially agree	fair agree	do not agree	fair agree	partially agree	fair agree	poor agree	do not agree	partially agree	poor agree	partially agree	partially agree	partially agree	partially agree	partially agree	major	more than once per year		3	2	2	2	2	1	5	3	4	3	2	5		3	5	4	5	4	5	5
finished participation	10	female	23	ANONYMIZED	no	no	Medicine	do not remember	I do not know	complete agree	complete agree	complete agree	complete agree	complete agree	complete agree	complete agree	fair agree	partially agree	poor agree	partially agree	complete agree	complete agree	fair agree	partially agree	fair agree	fair agree	critical	more than once per three months		2	1	1	2	1	1	1	1	1	1	1	2		3	3	3	3	4	4	4
finished participation	4	female	20	ANONYMIZED	no	no	Medicine	do not remember	I do not know	fair agree	fair agree	fair agree	fair agree	poor agree	complete agree	fair agree	fair agree	fair agree	poor agree	partially agree	fair agree	fair agree	fair agree	partially agree	complete agree	partially agree	lethal	more than once per three months		5	1	1	1	2	1	1	1	3	3	2	1		3	3	3	3	3	3	3
finished participation	3	female	22	ANONYMIZED	no	no	Medicine	pre study	I do not know	fair agree	complete agree	complete agree	fair agree	partially agree	fair agree	fair agree	fair agree	fair agree	partially agree	fair agree	partially agree	partially agree	partially agree	complete agree	fair agree	partially agree	major	I do not know		0	3	3	2	2	1	1	1	1	0	2	2		2	2	3	3	3	3	3
finished participation	7	female	23	ANONYMIZED	no	no	Medicine	5. Semester	5. Semester	complete agree	complete agree	complete agree	complete agree	do not agree	complete agree	partially agree	partially agree	partially agree	do not agree	poor agree	fair agree	do not agree	do not agree	do not agree	do not agree	do not agree	lethal	more than once per month		2	1	1	3	2	1	3	1	1	1	1	3		2	4	5	5	5	5	5
finished participation	3	female	19	ANONYMIZED	no	no	Medicine	1. Semester	I do not know	fair agree	complete agree	fair agree	fair agree	poor agree	complete agree	partially agree	partially agree	partially agree	partially agree	partially agree	partially agree	poor agree	fair agree	fair agree	fair agree	partially agree	lethal	more than once per month		3	2	1	1	1	1	1	2	2	1	2	2		3	0	0	0	0	0	0
drop-out	4	female	19	ANONYMIZED	no	no	Medicine	pre study	5. Semester	poor agree	partially agree	partially agree	partially agree	poor agree	complete agree
finished participation	3	female	22	ANONYMIZED	no	no	Medicine	pre study	I do not know	complete agree	complete agree	fair agree	fair agree	partially agree	complete agree	fair agree	fair agree	fair agree	partially agree	partially agree	partially agree	poor agree	partially agree	partially agree	partially agree	partially agree	lethal	more than once per 3 years		3	2	1	2	3	1	2	1	2	1	1	2		3	3	3	3	3	5	5
drop-out	10	female	23	ANONYMIZED	no	no	Medicine	1. Semester	5. Semester	complete agree	complete agree	fair agree	fair agree	partially agree	fair agree	partially agree	fair agree	partially agree	partially agree	partially agree	partially agree	partially agree	poor agree	partially agree	partially agree	partially agree	weiß nicht	more than once per month
finished participation	1	male	20	ANONYMIZED	no	no	Medicine	do not remember	I do not know	partially agree	complete agree	poor agree	fair agree	do not agree	complete agree	poor agree	fair agree	poor agree	do not agree	complete agree	partially agree	poor agree	partially agree	fair agree	do not agree	partially agree	critical	I do not know		1	0	0	0	3	0	0	0	0	1	0	0		0	0	0	0	5	0	0
finished participation	9	male	23	ANONYMIZED	no	no	Medicine	1. Semester	5. Semester	fair agree	fair agree	partially agree	fair agree	poor agree	complete agree	fair agree	partially agree	partially agree	poor agree	partially agree	fair agree	partially agree	partially agree	partially agree	partially agree	poor agree	critical	more than once per 3 years		3	2	1	3	1	1	2	3	4	2	3	0		4	0	4	4	3	5	5
finished participation	10	male	22	ANONYMIZED	no	no	Medicine	1. Semester	5. Semester	fair agree	fair agree	partially agree	complete agree	partially agree	complete agree	fair agree	fair agree	partially agree	poor agree	fair agree	partially agree	partially agree	partially agree	partially agree	partially agree	partially agree	critical	more than once per month		3	1	1	1	3	1	1	2	4	2	1	1		3	4	3	4	2	4	5
finished participation	7	female	22	ANONYMIZED	no	no	Medicine	5. Semester	5. Semester	fair agree	complete agree	fair agree	partially agree	partially agree	fair agree	fair agree	fair agree	fair agree	fair agree	fair agree	fair agree	partially agree	fair agree	fair agree	partially agree	fair agree	lethal	more than once per month		1	1	1	1	1	1	2	1	1	1	2	1		2	2	2	2	2	3	4
drop-out	1	female	20	ANONYMIZED	no	no	Medicine	1. Semester	1. Semester
finished participation	9	female	24	ANONYMIZED	no	no	Medicine	5. Semester	6. Semester	fair agree	complete agree	partially agree	fair agree	poor agree	fair agree	partially agree	partially agree	poor agree	do not agree	partially agree	partially agree	poor agree	partially agree	partially agree	poor agree	partially agree	major	more than once per year		1	1	5	5	1	1	2	2	2	1	1	1		5	5	5	5	2	5	5
finished participation	1	female	27	ANONYMIZED	no	yes	Medicine	do not remember	I do not know	complete agree	complete agree	complete agree	complete agree	fair agree	complete agree	poor agree	poor agree	do not agree	do not agree	poor agree	partially agree	do not agree	do not agree	partially agree	partially agree	poor agree	lethal	more than once per three months		1	2	1	1	1	1	2	1	1	1	1	1		2	3	1	2	1	3	4
finished participation	8	female	22	ANONYMIZED	no	no	Medicine	1. Semester	5. Semester	fair agree	complete agree	partially agree	fair agree	do not agree	complete agree	fair agree	fair agree	poor agree	do not agree	complete agree	poor agree	poor agree	partially agree	fair agree	fair agree	partially agree	lethal	more than once per 3 years		1	1	2	1	1	1	1	2	4	1	2	4		4	4	4	4	3	4	5
drop-out	3	female	20	ANONYMIZED	no	no	Medicine	pre study	I do not know	fair agree	complete agree	partially agree	complete agree	complete agree	complete agree	fair agree	partially agree	complete agree	do not agree	fair agree
finished participation	7	female	22	ANONYMIZED	no	no	Medicine	pre study	5. Semester	partially agree	complete agree	complete agree	fair agree	do not agree	complete agree	partially agree	fair agree	fair agree	poor agree	partially agree	poor agree	partially agree	poor agree	partially agree	partially agree	poor agree	lethal	more than once per year		3	2	2	1	4	1	3	1	1	1	1	3		4	4	3	4	3	5	5
finished participation	12	male	28	ANONYMIZED	yes	no	Medicine	do not remember	I do not know	partially agree	partially agree	poor agree	do not agree	do not agree	complete agree	fair agree	partially agree	poor agree	fair agree	complete agree	fair agree	fair agree	complete agree	poor agree	fair agree	poor agree	minor	more than once per month		1	2	3	1	2	1	3	1	2	2	5	4		5	5	5	5	5	5	5
finished participation	12	female	25	ANONYMIZED	no	no	Medicine	pre study	5. Semester	partially agree	complete agree	fair agree	partially agree	partially agree	fair agree	partially agree	fair agree	partially agree	poor agree	fair agree	partially agree	poor agree	poor agree	partially agree	partially agree	fair agree	no answer	more than once per month		3	3	4	0	2	1	0	1	3	2	4	0		3	4	3	4	3	5	5
finished participation	5	female	23	ANONYMIZED	no	no	Medicine	1. Semester	5. Semester	fair agree	complete agree	complete agree	complete agree	partially agree	complete agree	fair agree	fair agree	fair agree	fair agree	fair agree	partially agree	fair agree	fair agree	fair agree	fair agree	fair agree	critical	more than once per three months		2	4	1	2	3	1	4	4	4	2	4	4		4	5	4	5	4	5	5
drop-out	4	female	20	ANONYMIZED	no	no	Medicine	do not remember	I do not know	partially agree	complete agree	complete agree	fair agree	fair agree	complete agree
drop-out	5	female	22	ANONYMIZED	no	no	Medicine	5. Semester	5. Semester	complete agree	complete agree	partially agree	complete agree	fair agree	complete agree	fair agree	fair agree	partially agree	fair agree	fair agree	fair agree	fair agree	partially agree	partially agree	poor agree	partially agree	major	more than once per three months
finished participation	4	female	25	ANONYMIZED	no	yes	Medicine	pre study	1. Semester	complete agree	complete agree	fair agree	complete agree	poor agree	complete agree	fair agree	fair agree	partially agree	poor agree	fair agree	fair agree	poor agree	poor agree	poor agree	poor agree	poor agree	lethal	more than once per year		2	0	0	0	0	0	0	0	0	1	0	0		0	0	0	0	0	0	0
drop-out	3	female	21	ANONYMIZED	no	no	Medicine	pre study	I do not know
finished participation	10	female	22	ANONYMIZED	no	no	Medicine	5. Semester	5. Semester	complete agree	complete agree	partially agree	fair agree	poor agree	fair agree	partially agree	complete agree	partially agree	poor agree	partially agree	partially agree	fair agree	poor agree	partially agree	partially agree	partially agree	lethal	more than once per month		4	2	3	3	3	1	3	1	3	1	2	4		4	5	5	5	4	5	5
finished participation	7	female	25	ANONYMIZED	yes	no	Medicine	2. Semester	5. Semester	partially agree	fair agree	complete agree	complete agree	partially agree	fair agree	partially agree	fair agree	fair agree	partially agree	partially agree	poor agree	partially agree	poor agree	partially agree	fair agree	poor agree	critical	more than once per month		4	2	2	1	4	1	3	1	3	1	1	3		3	4	4	5	3	5	5
drop-out	3	female	22	ANONYMIZED	no	no	Medicine	pre study	I do not know	fair agree	fair agree	fair agree	complete agree	poor agree	complete agree	fair agree	fair agree	fair agree	poor agree	fair agree	fair agree	poor agree	fair agree	fair agree	fair agree	fair agree	critical	I do not know		2	2	0	4	1	1	2	1	1	1	1	5		5	5	3	4	2	4	4
finished participation	7	female	24	ANONYMIZED	no	no	Medicine	5. Semester	5. Semester	fair agree	complete agree	fair agree	complete agree	partially agree	complete agree	partially agree	complete agree	fair agree	partially agree	complete agree	poor agree	poor agree	partially agree	fair agree	fair agree	partially agree	critical	more than once per three months		3	2	3	2	3	1	3	3	2	3	1	2		3	3	3	3	2	3	3
finished participation	11	female	24	ANONYMIZED	no	no	Medicine	1. Semester	5. Semester	fair agree	fair agree	poor agree	partially agree	partially agree	complete agree	fair agree	partially agree	poor agree	partially agree	complete agree	poor agree	fair agree	partially agree	partially agree	partially agree	poor agree	critical	more than once per three months		3	2	3	3	4	1	1	2	3	2	2	4		4	4	2	4	3	4	5
finished participation	12	male	25	ANONYMIZED	no	no	Medicine	1. Semester	5. Semester	complete agree	partially agree	poor agree	fair agree	poor agree	complete agree	fair agree	complete agree	partially agree	do not agree	fair agree	fair agree	partially agree	poor agree	partially agree	poor agree	fair agree	critical	more than once per year		3	2	2	2	3	1	1	1	2	2	2	4		4	4	2	2	1	2	3
finished participation	1	female	19	ANONYMIZED	no	no	Medicine	pre study	1. Semester	complete agree	complete agree	fair agree	partially agree	poor agree	partially agree	fair agree	complete agree	poor agree	partially agree	partially agree	fair agree	fair agree	poor agree	fair agree	fair agree	poor agree	critical	I do not know		1	1	2	1	1	1	3	3	1	1	4	2		3	5	4	5	3	5	5
finished participation	10	male	30	ANONYMIZED	no	yes	Medicine	5. Semester	5. Semester	fair agree	fair agree	partially agree	complete agree	fair agree	complete agree	partially agree	partially agree	partially agree	fair agree	fair agree	fair agree	complete agree	fair agree	fair agree	complete agree	poor agree	critical	I do not know		2	1	1	2	1	1	1	2	3	1	2	3		1	0	2	4	2	3	5
finished participation	7	male	22	ANONYMIZED	no	no	Medicine	pre study	5. Semester	fair agree	complete agree	partially agree	fair agree	poor agree	complete agree	partially agree	fair agree	partially agree	partially agree	fair agree	fair agree	fair agree	partially agree	partially agree	fair agree	fair agree	critical	less than once per 3 years		2	2	1	2	2	1	2	1	1	1	1	1		3	4	4	4	4	4	5
finished participation	12	female	25	ANONYMIZED	no	no	no answer	5. Semester	5. Semester	complete agree	complete agree	partially agree	fair agree	poor agree	complete agree	fair agree	fair agree	poor agree	poor agree	partially agree	partially agree	partially agree	poor agree	partially agree	fair agree	poor agree	weiß nicht	I do not know		2	1	1	1	1	1	3	1	1	2	2	3		3	0	0	0	0	0	5
finished participation	3	male	20	ANONYMIZED	no	no	Medicine	5. Semester	5. Semester	fair agree	complete agree	fair agree	complete agree	partially agree	complete agree	fair agree	fair agree	fair agree	partially agree	fair agree	fair agree	fair agree	fair agree	fair agree	fair agree	fair agree	major	more than once per year		3	1	1	1	2	1	1	3	3	2	2	2		2	3	2	3	2	3	4
finished participation	9	female	31	ANONYMIZED	no	yes	Medicine	pre study	5. Semester	complete agree	complete agree	complete agree	complete agree	partially agree	complete agree	partially agree	partially agree	partially agree	do not agree	poor agree	poor agree	do not agree	do not agree	fair agree	complete agree	partially agree	major	more than once per month		1	2	2	1	2	1	0	1	3	1	2	2		5	5	5	5	2	5	5
finished participation	7	female	22	ANONYMIZED	no	no	Medicine	5. Semester	5. Semester	complete agree	fair agree	partially agree	fair agree	partially agree	fair agree	fair agree	partially agree	partially agree	partially agree	partially agree	partially agree	poor agree	poor agree	fair agree	fair agree	partially agree	critical	more than once per year		2	2	3	4	2	1	2	4	3	2	3	4		5	5	4	4	3	4	5
drop-out	9	female	32	ANONYMIZED	no	yes	Medicine	5. Semester	5. Semester	complete agree	complete agree	complete agree	partially agree	do not agree	complete agree	partially agree	complete agree	complete agree	do not agree	partially agree	fair agree	do not agree	partially agree	fair agree	do not agree	do not agree
finished participation	10	female	22	ANONYMIZED	no	no	Medicine	pre study	1. Semester	complete agree	complete agree	fair agree	complete agree	poor agree	complete agree	complete agree	complete agree	partially agree	partially agree	complete agree	fair agree	partially agree	partially agree	complete agree	complete agree	partially agree	lethal	I do not know		2	1	1	1	1	1	3	1	1	1	2	3		1	4	3	4	1	4	5
finished participation	9	female	25	ANONYMIZED	no	no	Medicine	pre study	1. Semester	complete agree	complete agree	complete agree	complete agree	partially agree	complete agree	fair agree	complete agree	fair agree	partially agree	complete agree	partially agree	partially agree	fair agree	fair agree	partially agree	fair agree	lethal	more than once per 3 years		1	3	1	1	1	1	3	1	2	1	1	0		5	4	3	5	5	5	5
drop-out	5	female	22	ANONYMIZED	no	no	Medicine	1. Semester	5. Semester	fair agree	complete agree	fair agree	fair agree	poor agree	complete agree	fair agree	fair agree	fair agree	poor agree	complete agree	fair agree	poor agree	fair agree	partially agree	poor agree	fair agree	critical	I do not know		0	4	0	0	2	1	1	4	4	0	0	0		0	0	0	0	0	0	0
finished participation	10	female	25	ANONYMIZED	no	no	Medicine	do not remember	I do not know	partially agree	fair agree	partially agree	fair agree	do not agree	partially agree	fair agree	fair agree	partially agree	do not agree	poor agree	partially agree	do not agree	do not agree	poor agree	do not agree	do not agree	lethal	I do not know		4	3	1	4	3	1	2	4	3	2	4	2		4	5	4	5	4	5	5
drop-out	10	male	23	ANONYMIZED	no	no	Medicine	5. Semester	5. Semester	complete agree	complete agree	fair agree	fair agree	poor agree	complete agree	fair agree	fair agree	fair agree	partially agree	fair agree	fair agree	fair agree	fair agree	fair agree	fair agree	fair agree	critical	more than once per 3 years		3	1	1	1	2	1	2	1	1	1	1	3		4	3	2	3	2	3	4
finished participation	12	male	1	ANONYMIZED	no	no	Medicine	5. Semester	5. Semester	fair agree	partially agree	poor agree	fair agree	poor agree	fair agree	fair agree	fair agree	poor agree	partially agree	partially agree	partially agree	fair agree	partially agree	fair agree	partially agree	fair agree	lethal	more than once per three months		4	3	2	2	2	1	4	4	4	4	3	4		4	4	4	4	4	4	5
finished participation	8	male	31	ANONYMIZED	no	yes	Medicine	7. Semester	7. Semester	fair agree	complete agree	fair agree	complete agree	partially agree	fair agree	poor agree	poor agree	poor agree	poor agree	partially agree	poor agree	poor agree	partially agree	poor agree	poor agree	partially agree	lethal	more than once per three months		2	1	1	1	1	1	1	1	1	1	1	2		3	5	4	5	2	5	5
drop-out	3	female	23	ANONYMIZED	no	yes	Medicine	pre study	I do not know	fair agree	fair agree	complete agree	complete agree	partially agree	complete agree	fair agree	fair agree	partially agree	do not agree	partially agree	partially agree	poor agree	partially agree	partially agree	partially agree	partially agree	critical	I do not know		2	2	1	3	1	1	2	4	3	2	2	3		1	3	1	4	2	5	5
drop-out	10	female	25	ANONYMIZED	no	no	Medicine	5. Semester	5. Semester	partially agree	complete agree	fair agree	partially agree	poor agree	complete agree
drop-out	1	male	26	ANONYMIZED	yes	no	Medicine	1. Semester	I do not know	fair agree	partially agree	fair agree	fair agree	do not agree	fair agree	fair agree	fair agree	fair agree	poor agree	partially agree	poor agree	do not agree	poor agree	partially agree	partially agree	poor agree	lethal	more than once per three months
finished participation	3	male	28	ANONYMIZED	no	yes	Medicine	do not remember	I do not know	complete agree	complete agree	complete agree	fair agree	poor agree	complete agree	poor agree	do not agree	do not agree	do not agree	fair agree	poor agree	do not agree	partially agree	fair agree	partially agree	partially agree	lethal	I do not know		1	1	1	1	1	1	3	3	2	1	1	4		1	4	1	3	3	4	5
drop-out	1	no answer	1	ANONYMIZED	no	no	no answer	pre study	I do not know	do not agree	do not agree	do not agree	do not agree	do not agree	do not agree	do not agree	do not agree	do not agree	do not agree	do not agree	do not agree	do not agree	do not agree	do not agree	do not agree	do not agree	weiß nicht	I do not know		0	0	0	0	0	0	0	0	0	0	0	0		0	0	0	0	0	0	0
finished participation	10	male	25	ANONYMIZED	no	no	Medicine	5. Semester	5. Semester	complete agree	complete agree	fair agree	partially agree	partially agree	fair agree	fair agree	partially agree	partially agree	partially agree	partially agree	fair agree	fair agree	poor agree	fair agree	complete agree	partially agree	lethal	I do not know		3	2	1	2	2	1	1	0	2	1	2	4		3	3	3	3	3	4	4
finished participation	11	male	26	ANONYMIZED	no	no	Medicine	5. Semester	I do not know	fair agree	fair agree	poor agree	fair agree	partially agree	complete agree	fair agree	fair agree	poor agree	poor agree	fair agree	partially agree	partially agree	poor agree	partially agree	fair agree	fair agree	major	more than once per three months		2	3	2	3	1	1	2	3	4	1	3	3		1	2	1	2	2	5	5
finished participation	8	female	22	ANONYMIZED	no	no	Medicine	1. Semester	5. Semester	fair agree	fair agree	poor agree	fair agree	do not agree	complete agree	partially agree	partially agree	partially agree	poor agree	poor agree	fair agree	do not agree	do not agree	fair agree	do not agree	poor agree	lethal	I do not know		1	2	1	0	1	1	1	3	3	2	3	2		4	5	5	5	4	5	5
finished participation	7	female	35	ANONYMIZED	no	no	Medicine	1. Semester	5. Semester	complete agree	complete agree	complete agree	complete agree	complete agree	complete agree	complete agree	complete agree	complete agree	complete agree	complete agree	complete agree	complete agree	fair agree	complete agree	complete agree	complete agree	lethal	less than once per 3 years		4	1	1	0	0	0	1	0	0	1	0	0		0	0	0	0	1	1	0
finished participation	3	female	22	ANONYMIZED	no	no	Medicine	pre study	I do not know	fair agree	complete agree	partially agree	fair agree	partially agree	complete agree	partially agree	partially agree	partially agree	partially agree	partially agree	partially agree	do not agree	partially agree	partially agree	complete agree	partially agree	critical	I do not know		1	1	0	1	1	1	1	1	1	1	2	0		1	0	1	3	0	4	0
finished participation	7	female	22	ANONYMIZED	no	no	Medicine	2. Semester	6. Semester	fair agree	fair agree	partially agree	fair agree	poor agree	fair agree	partially agree	partially agree	partially agree	poor agree	partially agree	partially agree	do not agree	poor agree	partially agree	poor agree	poor agree	critical	I do not know		2	3	2	2	2	1	3	1	4	1	1	3		2	2	3	4	3	4	5
finished participation	7	male	1	ANONYMIZED	no	no	Medicine	5. Semester	5. Semester	fair agree	complete agree	complete agree	poor agree	do not agree	do not agree	complete agree	complete agree	complete agree	do not agree	do not agree	fair agree	do not agree	do not agree	fair agree	do not agree	do not agree	lethal	I do not know		0	1	1	1	1	1	1	1	1	0	1	1		0	0	0	0	0	0	0
drop-out	4	female	20	ANONYMIZED	no	no	Medicine	pre study	4. Semester	complete agree	complete agree	fair agree	fair agree	partially agree	fair agree
finished participation	6	female	23	ANONYMIZED	no	no	Medicine	1. Semester	4. Semester	complete agree	complete agree	fair agree	fair agree	partially agree	complete agree	fair agree	fair agree	fair agree	partially agree	fair agree	complete agree	fair agree	fair agree	fair agree	complete agree	fair agree	lethal	more than once per month		1	0	0	0	1	1	1	2	1	1	1	1		2	0	0	0	0	0	0
finished participation	7	male	30	ANONYMIZED	no	no	Medicine	do not remember	5. Semester	fair agree	fair agree	partially agree	partially agree	fair agree	complete agree	fair agree	fair agree	partially agree	partially agree	partially agree	partially agree	partially agree	poor agree	partially agree	partially agree	poor agree	lethal	I do not know		1	1	1	0	1	1	1	1	1	1	1	3		3	3	3	3	2	3	5
finished participation	11	female	30	ANONYMIZED	no	yes	Medicine	do not remember	I do not know	complete agree	complete agree	complete agree	complete agree	do not agree	complete agree	do not agree	partially agree	complete agree	do not agree	fair agree	do not agree	do not agree	poor agree	partially agree	fair agree	partially agree	lethal	more than once per three months		2	1	1	1	3	1	2	1	2	1	1	3		5	5	3	5	4	5	5
finished participation	9	male	27	ANONYMIZED	no	no	Medicine	5. Semester	5. Semester	fair agree	complete agree	fair agree	complete agree	poor agree	poor agree	partially agree	fair agree	partially agree	do not agree	poor agree	partially agree	partially agree	do not agree	poor agree	do not agree	poor agree	lethal	more than once per month		3	3	2	2	2	1	1	1	4	2	2	2		2	5	3	4	3	4	5
finished participation	9	female	23	ANONYMIZED	no	no	Medicine	5. Semester	5. Semester	fair agree	fair agree	fair agree	partially agree	poor agree	fair agree	fair agree	fair agree	fair agree	poor agree	partially agree	fair agree	poor agree	partially agree	fair agree	poor agree	partially agree	critical	I do not know		3	2	1	0	1	1	3	3	3	2	2	0		5	5	5	5	5	5	5
finished participation	10	female	25	ANONYMIZED	yes	no	Medicine	pre study	5. Semester	fair agree	fair agree	do not agree	partially agree	poor agree	fair agree	fair agree	fair agree	poor agree	poor agree	partially agree	fair agree	poor agree	partially agree	fair agree	fair agree	partially agree	critical	more than once per month		3	2	3	2	2	1	2	1	2	2	1	3		4	5	5	5	5	5	5
finished participation	10	male	24	ANONYMIZED	no	no	Medicine	5. Semester	5. Semester	fair agree	complete agree	partially agree	fair agree	poor agree	fair agree	partially agree	complete agree	fair agree	partially agree	partially agree	partially agree	do not agree	do not agree	partially agree	fair agree	poor agree	lethal	I do not know		2	3	2	1	1	1	4	3	3	3	4	2		3	4	4	5	3	4	5
finished participation	7	female	27	ANONYMIZED	no	yes	Medicine	5. Semester	5. Semester	complete agree	complete agree	partially agree	fair agree	partially agree	complete agree	fair agree	partially agree	partially agree	poor agree	fair agree	fair agree	poor agree	partially agree	fair agree	poor agree	partially agree	lethal	I do not know		2	1	1	1	1	1	1	2	2	1	1	1		4	4	4	4	4	5	5
finished participation	9	female	1	ANONYMIZED	no	yes	Medicine	4. Semester	I do not know	partially agree	complete agree	poor agree	fair agree	partially agree	complete agree	partially agree	partially agree	partially agree	partially agree	partially agree	partially agree	partially agree	partially agree	partially agree	partially agree	partially agree	major	more than once per month		2	1	3	1	1	1	1	1	2	1	1	2		3	3	3	3	3	3	5
finished participation	8	female	25	ANONYMIZED	no	no	Medicine	5. Semester	5. Semester	fair agree	complete agree	fair agree	fair agree	do not agree	complete agree	fair agree	fair agree	fair agree	do not agree	fair agree	partially agree	partially agree	partially agree	partially agree	fair agree	partially agree	lethal	more than once per 3 years		2	3	2	1	1	1	1	2	2	2	2	3		5	5	4	5	5	5	5
finished participation	11	male	31	ANONYMIZED	no	yes	Medicine	pre study	I do not know	fair agree	fair agree	partially agree	partially agree	poor agree	do not agree	partially agree	partially agree	partially agree	do not agree	poor agree	partially agree	do not agree	do not agree	partially agree	do not agree	poor agree	critical	more than once per three months		2	2	2	1	2	1	1	3	3	1	1	2		3	3	3	3	2	3	4
finished participation	3	male	23	ANONYMIZED	no	yes	Medicine	pre study	I do not know	fair agree	partially agree	fair agree	partially agree	poor agree	fair agree	fair agree	partially agree	fair agree	poor agree	complete agree	fair agree	partially agree	poor agree	partially agree	partially agree	partially agree	minor	I do not know		5	5	5	5	5	1	2	3	5	2	2	5		5	5	5	5	5	5	5
drop-out	11	male	26	ANONYMIZED	no	no	Medicine	5. Semester	5. Semester	fair agree	complete agree	partially agree	fair agree	poor agree	complete agree
finished participation	14	female	34	ANONYMIZED	no	yes	Medicine	7. Semester	I do not know	complete agree	complete agree	complete agree	fair agree	partially agree	complete agree	fair agree	fair agree	fair agree	partially agree	partially agree	partially agree	partially agree	poor agree	fair agree	fair agree	partially agree	major	more than once per three months		1	1	1	1	1	1	2	3	3	1	2	2		4	4	3	4	2	4	4
finished participation	8	male	26	ANONYMIZED	no	yes	Medicine	pre study	5. Semester	fair agree	fair agree	partially agree	fair agree	poor agree	complete agree	fair agree	fair agree	partially agree	poor agree	fair agree	poor agree	poor agree	partially agree	poor agree	poor agree	do not agree	lethal	more than once per three months		1	2	1	4	1	1	3	4	3	1	4	4		4	4	2	2	2	4	5
finished participation	8	female	1	ANONYMIZED	no	yes	Medicine	pre study	5. Semester	complete agree	complete agree	complete agree	complete agree	partially agree	fair agree	fair agree	partially agree	fair agree	poor agree	fair agree	fair agree	partially agree	partially agree	partially agree	partially agree	partially agree	lethal	more than once per year		1	1	1	1	1	1	1	1	1	1	1	1		3	3	3	3	3	3	3
finished participation	8	female	20	ANONYMIZED	no	no	Medicine	5. Semester	5. Semester	complete agree	complete agree	partially agree	fair agree	partially agree	complete agree	fair agree	fair agree	fair agree	partially agree	partially agree	fair agree	fair agree	fair agree	fair agree	complete agree	fair agree	critical	more than once per three months		2	3	1	1	2	1	2	1	2	1	2	2		1	2	2	2	2	3	4
finished participation	6	female	21	ANONYMIZED	no	no	Medicine	1. Semester	6. Semester	fair agree	complete agree	partially agree	complete agree	poor agree	complete agree	complete agree	complete agree	fair agree	fair agree	complete agree	partially agree	fair agree	fair agree	fair agree	complete agree	partially agree	critical	more than once per month		2	2	1	1	2	1	3	1	2	2	2	2		1	3	2	3	1	5	5
finished participation	3	male	28	ANONYMIZED	no	yes	Medicine	1. Semester	I do not know	fair agree	complete agree	complete agree	complete agree	do not agree	fair agree	poor agree	poor agree	do not agree	do not agree	do not agree	do not agree	do not agree	do not agree	poor agree	do not agree	do not agree	major	more than once per month		2	4	4	3	2	1	4	4	4	1	4	5		5	5	5	5	5	5	5
finished participation	11	female	24	ANONYMIZED	no	no	Medicine	1. Semester	5. Semester	fair agree	fair agree	poor agree	partially agree	do not agree	fair agree	partially agree	fair agree	partially agree	poor agree	fair agree	partially agree	partially agree	partially agree	fair agree	complete agree	fair agree	critical	I do not know		3	2	0	3	2	1	1	4	4	2	4	4		0	0	0	0	4	0	0
finished participation	9	female	21	ANONYMIZED	no	no	Medicine	1. Semester	5. Semester	fair agree	fair agree	poor agree	do not agree	do not agree	fair agree	fair agree	fair agree	poor agree	do not agree	fair agree	fair agree	poor agree	fair agree	fair agree	poor agree	fair agree	lethal	less than once per 3 years		3	0	4	0	2	1	1	1	1	1	1	4		5	5	5	5	4	5	5
finished participation	12	female	25	ANONYMIZED	no	no	Medicine	2. Semester	5. Semester	fair agree	complete agree	partially agree	fair agree	poor agree	complete agree	fair agree	fair agree	partially agree	poor agree	fair agree	partially agree	fair agree	poor agree	poor agree	fair agree	partially agree	major	more than once per three months		3	3	3	2	3	1	2	3	4	2	2	3		4	0	2	3	2	3	5
finished participation	10	female	24	ANONYMIZED	no	no	Medicine	5. Semester	5. Semester	fair agree	complete agree	poor agree	partially agree	poor agree	complete agree	partially agree	partially agree	poor agree	partially agree	fair agree	fair agree	poor agree	fair agree	partially agree	complete agree	partially agree	critical	more than once per month		3	2	3	2	1	1	2	2	3	2	4	2		5	5	5	5	3	5	5
drop-out	10	male	24	ANONYMIZED	no	no	Medicine	pre study	5. Semester	complete agree	complete agree	complete agree	fair agree	poor agree	fair agree	fair agree	fair agree	fair agree	poor agree	fair agree	fair agree	partially agree	fair agree	complete agree	partially agree	fair agree	critical	I do not know		1	3	1	3	2	1	1	2	1	1	1	3		2	3	2	3	2	3	4
finished participation	5	female	23	ANONYMIZED	no	no	Medicine	5. Semester	5. Semester	complete agree	complete agree	fair agree	partially agree	do not agree	fair agree	fair agree	complete agree	fair agree	do not agree	partially agree	partially agree	do not agree	partially agree	partially agree	do not agree	partially agree	major	more than once per month		4	4	2	2	2	1	2	3	2	2	1	2		2	5	4	5	4	5	5
drop-out	11	male	26	ANONYMIZED	no	no	Medicine	pre study	3. Semester	complete agree	complete agree	complete agree	complete agree	do not agree	complete agree	fair agree
drop-out	7	female	23	ANONYMIZED	no	no	Medicine	pre study	5. Semester	fair agree	fair agree	partially agree	fair agree	partially agree	complete agree	complete agree	fair agree	fair agree	fair agree	complete agree	fair agree	partially agree	fair agree	complete agree	complete agree	fair agree	lethal	I do not know		2	2	1	0	2	1	1	1	2	1	2	2		0	0	0	0	3	0	0
finished participation	14	female	24	ANONYMIZED	no	no	Medicine	5. Semester	5. Semester	partially agree	complete agree	fair agree	fair agree	poor agree	complete agree	partially agree	complete agree	fair agree	poor agree	partially agree	poor agree	poor agree	partially agree	poor agree	fair agree	poor agree	major	I do not know		4	1	1	0	2	1	5	1	1	1	1	4		2	3	1	3	3	3	5
finished participation	10	female	25	ANONYMIZED	no	no	Medicine	do not remember	5. Semester	complete agree	complete agree	complete agree	fair agree	partially agree	complete agree	fair agree	complete agree	complete agree	partially agree	fair agree	partially agree	poor agree	partially agree	partially agree	poor agree	partially agree	critical	I do not know		2	2	0	0	3	1	1	3	3	1	2	2		4	4	4	4	2	3	5
finished participation	10	male	23	ANONYMIZED	no	no	Medicine	1. Semester	5. Semester	complete agree	complete agree	complete agree	complete agree	do not agree	complete agree	partially agree	complete agree	fair agree	do not agree	partially agree	poor agree	poor agree	partially agree	poor agree	complete agree	fair agree	weiß nicht	more than once per year		3	3	2	1	3	1	2	3	2	2	1	4		4	4	2	5	4	5	5
finished participation	7	female	29	ANONYMIZED	no	yes	Medicine	5. Semester	5. Semester	partially agree	complete agree	complete agree	complete agree	poor agree	complete agree	poor agree	partially agree	poor agree	poor agree	partially agree	partially agree	partially agree	partially agree	partially agree	fair agree	partially agree	critical	more than once per 3 years		3	3	2	1	2	1	1	3	4	1	4	3		4	4	2	4	2	4	5
drop-out	2	male	29	ANONYMIZED	no	yes	Medicine	1. Semester	I do not know	fair agree	fair agree	fair agree	fair agree	partially agree	fair agree	partially agree	partially agree	partially agree	partially agree	partially agree	fair agree	fair agree	fair agree	fair agree	fair agree	fair agree
drop-out	4	female	26	ANONYMIZED	no	yes	Medicine	pre study	I do not know	fair agree	fair agree	partially agree	complete agree	poor agree	complete agree	fair agree	fair agree	fair agree	fair agree	fair agree	fair agree	partially agree	fair agree	partially agree	poor agree	partially agree
finished participation	12	female	25	ANONYMIZED	no	no	Medicine	do not remember	I do not know	fair agree	fair agree	fair agree	fair agree	do not agree	fair agree	partially agree	partially agree	partially agree	do not agree	do not agree	poor agree	poor agree	poor agree	poor agree	poor agree	poor agree	critical	I do not know		3	3	3	0	3	1	2	2	0	2	3	3		5	5	5	5	5	5	5
finished participation	10	male	27	ANONYMIZED	no	yes	Medicine	1. Semester	5. Semester	complete agree	complete agree	fair agree	complete agree	fair agree	complete agree	fair agree	fair agree	partially agree	poor agree	fair agree	fair agree	partially agree	fair agree	fair agree	fair agree	fair agree	lethal	I do not know		0	3	1	2	4	1	4	3	5	3	3	2		1	0	1	3	2	4	5
finished participation	5	female	21	ANONYMIZED	yes	no	Medicine	1. Semester	5. Semester	fair agree	fair agree	partially agree	fair agree	poor agree	complete agree	partially agree	fair agree	partially agree	poor agree	partially agree	poor agree	poor agree	poor agree	poor agree	poor agree	poor agree	major	I do not know		3	0	0	0	2	2	3	4	0	3	0	3		0	0	0	0	0	5	5
finished participation	10	male	30	ANONYMIZED	no	yes	Medicine	pre study	5. Semester	complete agree	complete agree	fair agree	fair agree	partially agree	complete agree	partially agree	fair agree	partially agree	poor agree	fair agree	partially agree	poor agree	partially agree	partially agree	fair agree	poor agree	lethal	more than once per 3 years		1	2	1	1	1	1	1	1	1	1	1	3		4	2	1	3	1	3	5
finished participation	9	male	23	ANONYMIZED	no	no	Medicine	do not remember	I do not know	fair agree	complete agree	fair agree	partially agree	partially agree	fair agree	fair agree	fair agree	fair agree	partially agree	fair agree	fair agree	fair agree	partially agree	fair agree	partially agree	partially agree	critical	I do not know		3	3	3	0	4	1	2	1	2	2	2	3		3	3	3	3	3	4	5
finished participation	12	female	27	ANONYMIZED	no	no	Medicine	3. Semester	I do not know	fair agree	complete agree	fair agree	fair agree	partially agree	complete agree	fair agree	fair agree	fair agree	partially agree	fair agree	partially agree	partially agree	partially agree	partially agree	partially agree	partially agree	lethal	more than once per year		2	1	1	1	2	1	2	3	2	2	2	2		2	3	2	3	2	3	5
finished participation	12	female	27	ANONYMIZED	no	no	Medicine	1. Semester	5. Semester	fair agree	fair agree	poor agree	poor agree	do not agree	fair agree	partially agree	partially agree	poor agree	poor agree	partially agree	poor agree	poor agree	partially agree	partially agree	partially agree	partially agree	major	I do not know		4	5	4	5	1	1	5	5	4	1	2	5		4	5	5	5	4	5	5
finished participation	6	female	22	ANONYMIZED	yes	no	Medicine	5. Semester	5. Semester	fair agree	fair agree	partially agree	partially agree	fair agree	complete agree	partially agree	partially agree	partially agree	partially agree	fair agree	fair agree	poor agree	partially agree	partially agree	fair agree	partially agree	critical	no answer		3	3	2	0	1	1	3	3	3	1	2	3		1	1	1	1	1	3	3
finished participation	11	female	24	ANONYMIZED	yes	no	Medicine	5. Semester	5. Semester	partially agree	fair agree	fair agree	partially agree	fair agree	complete agree	fair agree	fair agree	fair agree	poor agree	fair agree	partially agree	partially agree	partially agree	partially agree	fair agree	partially agree	major	more than once per month		3	3	2	4	3	1	3	2	2	2	2	4		1	0	3	5	2	5	5
finished participation	4	female	1	ANONYMIZED	no	yes	Medicine	do not remember	I do not know	fair agree	fair agree	fair agree	fair agree	partially agree	partially agree	fair agree	fair agree	fair agree	partially agree	partially agree	partially agree	fair agree	partially agree	partially agree	fair agree	partially agree	critical	more than once per three months		2	2	1	1	1	1	1	3	2	1	1	2		2	1	1	2	2	2	3
finished participation	7	female	29	ANONYMIZED	no	yes	Medicine	3. Semester	5. Semester	complete agree	complete agree	fair agree	fair agree	partially agree	fair agree	partially agree	fair agree	fair agree	fair agree	fair agree	partially agree	partially agree	poor agree	partially agree	partially agree	poor agree	lethal	more than once per month		1	2	1	1	2	1	1	1	2	1	2	2		2	4	4	4	2	3	4
drop-out	6	female	22	ANONYMIZED	no	no	Medicine	1. Semester	1. Semester	fair agree	fair agree	fair agree	partially agree	poor agree	complete agree	fair agree	fair agree	fair agree	poor agree	fair agree
finished participation	2	male	23	ANONYMIZED	yes	yes	Medicine	pre study	1. Semester	complete agree	complete agree	complete agree	partially agree	fair agree	complete agree	fair agree	fair agree	fair agree	partially agree	fair agree	fair agree	complete agree	complete agree	fair agree	fair agree	fair agree	lethal	I do not know		2	0	0	0	0	0	2	0	2	2	0	0		2	2	1	2	1	2	3
finished participation	10	male	24	ANONYMIZED	no	no	Medicine	4. Semester	4. Semester	fair agree	complete agree	fair agree	partially agree	do not agree	complete agree	fair agree	complete agree	fair agree	poor agree	fair agree	fair agree	partially agree	fair agree	fair agree	fair agree	fair agree	lethal	more than once per year		2	1	2	1	1	1	1	1	1	1	1	0		0	0	0	0	0	0	0
drop-out	4	female	23	ANONYMIZED	no	yes	Medicine	pre study	1. Semester
drop-out	6	female	21	ANONYMIZED	no	no	Medicine	1. Semester	1. Semester	fair agree	complete agree	fair agree	partially agree	complete agree	complete agree	complete agree	fair agree	fair agree	fair agree	complete agree	fair agree	complete agree	fair agree	fair agree	complete agree	fair agree	major	I do not know		1	3	2	1	1	1	1	3	2	1	1	3		5	5	2	2	2	3	4
finished participation	6	female	23	ANONYMIZED	no	no	Dental Medicine	1. Semester	4. Semester	partially agree	complete agree	partially agree	partially agree	do not agree	fair agree	fair agree	complete agree	fair agree	do not agree	do not agree	partially agree	complete agree	do not agree	complete agree	complete agree	partially agree	weiß nicht	I do not know		3	4	1	1	5	1	2	4	4	3	5	5		5	5	5	5	5	5	5
drop-out	10	female	24	ANONYMIZED	no	no	Medicine	do not remember	I do not know	complete agree	complete agree	do not agree	fair agree	do not agree	complete agree	complete agree	complete agree	do not agree	do not agree	complete agree
drop-out	10	female	23	ANONYMIZED	no	no	Medicine	4. Semester	4. Semester	complete agree	complete agree	complete agree	complete agree	partially agree	complete agree	fair agree	fair agree	fair agree	partially agree	fair agree	partially agree	partially agree	partially agree
finished participation	10	male	25	ANONYMIZED	no	no	Medicine	3. Semester	3. Semester	complete agree	complete agree	complete agree	complete agree	partially agree	complete agree	complete agree	complete agree	complete agree	complete agree	complete agree	partially agree	poor agree	do not agree	fair agree	complete agree	partially agree	major	I do not know		2	4	1	1	2	1	2	1	2	1	2	4		5	5	4	5	2	5	5
finished participation	6	female	22	ANONYMIZED	no	no	Medicine	4. Semester	4. Semester	fair agree	complete agree	partially agree	complete agree	poor agree	complete agree	fair agree	complete agree	fair agree	fair agree	complete agree	partially agree	partially agree	partially agree	fair agree	complete agree	fair agree	lethal	more than once per three months		1	1	1	1	1	1	2	3	2	1	1	3		2	4	3	4	2	5	5
finished participation	12	female	28	ANONYMIZED	no	no	Medicine	do not remember	I do not know	complete agree	fair agree	partially agree	complete agree	poor agree	complete agree	complete agree	fair agree	partially agree	complete agree	fair agree	partially agree	partially agree	poor agree	partially agree	partially agree	partially agree	lethal	I do not know		1	1	1	0	3	1	1	2	0	1	2	0		0	0	0	0	3	3	5
finished participation	4	female	22	ANONYMIZED	no	no	Medicine	1. Semester	I do not know	complete agree	complete agree	complete agree	complete agree	fair agree	complete agree	partially agree	partially agree	partially agree	partially agree	fair agree	partially agree	complete agree	partially agree	fair agree	complete agree	fair agree	major	I do not know		1	1	4	1	1	1	1	1	1	1	1	4		0	0	2	0	2	0	0
drop-out	4	male	21	ANONYMIZED	no	no	Medicine	4. Semester	1. Semester
drop-out	4	male	20	ANONYMIZED	no	no	Medicine	1. Semester	I do not know	fair agree	partially agree	partially agree	fair agree	do not agree	complete agree
finished participation	6	male	21	ANONYMIZED	no	no	Medicine	4. Semester	4. Semester	complete agree	fair agree	complete agree	fair agree	poor agree	complete agree	fair agree	fair agree	fair agree	complete agree	partially agree	poor agree	fair agree	do not agree	fair agree	complete agree	fair agree	major	I do not know		4	2	1	1	2	1	3	1	1	1	4	3		2	5	2	4	1	5	5
finished participation	6	male	22	ANONYMIZED	no	no	Medicine	4. Semester	4. Semester	complete agree	fair agree	poor agree	fair agree	partially agree	fair agree	complete agree	complete agree	partially agree	partially agree	fair agree	fair agree	partially agree	poor agree	partially agree	partially agree	poor agree	lethal	more than once per three months		4	3	1	1	2	1	3	4	5	1	4	4		1	1	1	2	2	3	5
finished participation	8	female	28	ANONYMIZED	no	no	Medicine	pre study	4. Semester	fair agree	fair agree	partially agree	fair agree	partially agree	fair agree	fair agree	fair agree	partially agree	poor agree	fair agree	poor agree	partially agree	partially agree	partially agree	fair agree	poor agree	lethal	more than once per year		3	3	2	2	3	1	2	3	4	2	3	2		2	2	2	4	3	4	4
finished participation	10	male	26	ANONYMIZED	no	no	Medicine	5. Semester	5. Semester	fair agree	fair agree	fair agree	fair agree	do not agree	fair agree	fair agree	fair agree	fair agree	poor agree	fair agree	partially agree	poor agree	poor agree	poor agree	poor agree	poor agree	lethal	I do not know		1	1	1	1	1	1	1	0	1	1	1	2		4	5	3	5	3	5	5
finished participation	10	female	24	ANONYMIZED	no	no	Medicine	4. Semester	5. Semester	complete agree	complete agree	complete agree	complete agree	partially agree	complete agree	complete agree	complete agree	complete agree	poor agree	partially agree	complete agree	partially agree	partially agree	complete agree	partially agree	partially agree	major	more than once per year		2	3	3	1	4	1	2	4	4	2	4	2		4	4	3	4	3	4	5
finished participation	12	male	25	ANONYMIZED	no	no	Medicine	4. Semester	3. Semester	complete agree	complete agree	complete agree	complete agree	partially agree	fair agree	partially agree	partially agree	complete agree	poor agree	partially agree	fair agree	partially agree	poor agree	partially agree	poor agree	partially agree	lethal	less than once per 3 years		2	2	1	1	1	1	1	1	3	1	1	3		2	4	4	4	4	5	5
drop-out	6	male	25	ANONYMIZED	no	no	Medicine	1. Semester	4. Semester	fair agree	fair agree	complete agree	partially agree	partially agree	complete agree
finished participation	8	male	24	ANONYMIZED	no	no	Medicine	do not remember	I do not know	complete agree	fair agree	fair agree	partially agree	partially agree	fair agree	fair agree	fair agree	fair agree	partially agree	fair agree	complete agree	fair agree	fair agree	fair agree	poor agree	poor agree	critical	more than once per month		3	2	1	1	2	1	1	1	2	3	2	1		3	2	2	2	2	3	4
drop-out	2	female	18	ANONYMIZED	no	no	Medicine	1. Semester	I do not know	fair agree	fair agree	poor agree	partially agree	do not agree	complete agree	fair agree	fair agree	partially agree	do not agree	partially agree	fair agree	fair agree	fair agree	fair agree	fair agree	fair agree	weiß nicht	I do not know
drop-out	2	female	18	ANONYMIZED	no	no	Medicine	do not remember	1. Semester
finished participation	8	female	23	ANONYMIZED	no	no	Medicine	4. Semester	1. Semester	complete agree	complete agree	fair agree	fair agree	partially agree	complete agree	fair agree	complete agree	fair agree	poor agree	fair agree	partially agree	poor agree	partially agree	fair agree	fair agree	fair agree	lethal	I do not know		2	2	1	1	2	1	2	0	0	2	2	0		3	0	2	4	2	5	5
finished participation	8	male	24	ANONYMIZED	no	no	Medicine	4. Semester	5. Semester	fair agree	fair agree	fair agree	complete agree	poor agree	complete agree	partially agree	partially agree	partially agree	poor agree	poor agree	partially agree	poor agree	poor agree	partially agree	poor agree	poor agree	major	more than once per year		1	2	3	1	1	2	1	2	2	1	2	1		4	4	4	4	4	4	4
finished participation	10	female	24	ANONYMIZED	no	yes	Medicine	4. Semester	4. Semester	complete agree	complete agree	poor agree	complete agree	poor agree	fair agree	poor agree	partially agree	do not agree	do not agree	partially agree	do not agree	poor agree	partially agree	do not agree	poor agree	partially agree	lethal	I do not know		2	1	2	0	2	1	2	0	0	2	1	2		3	0	0	0	3	0	0
finished participation	8	female	23	ANONYMIZED	no	no	Medicine	pre study	5. Semester	complete agree	complete agree	complete agree	fair agree	partially agree	complete agree	complete agree	complete agree	complete agree	partially agree	fair agree	fair agree	poor agree	poor agree	fair agree	poor agree	partially agree	no answer	I do not know		3	1	1	1	1	1	1	1	3	3	3	2		4	4	4	4	4	5	5
finished participation	10	male	25	ANONYMIZED	no	no	Medicine	4. Semester	I do not know	complete agree	complete agree	complete agree	complete agree	poor agree	complete agree	complete agree	complete agree	complete agree	complete agree	partially agree	fair agree	do not agree	do not agree	complete agree	complete agree	do not agree	lethal	more than once per year		1	1	0	1	1	1	1	1	0	1	1	4		5	5	3	5	5	5	5
drop-out	10	female	23	ANONYMIZED	no	no	Medicine	2. Semester	2. Semester	complete agree	complete agree	complete agree	complete agree	partially agree	complete agree	fair agree	fair agree	fair agree	partially agree	complete agree	fair agree	fair agree	partially agree	fair agree	complete agree	partially agree	critical	more than once per month		1	2	1	1	1	1	4	1	1	1	1	4		4	5	5	5	3	5	5
finished participation	8	male	23	ANONYMIZED	no	no	Medicine	4. Semester	4. Semester	complete agree	complete agree	complete agree	complete agree	poor agree	complete agree	complete agree	complete agree	fair agree	complete agree	partially agree	partially agree	partially agree	poor agree	fair agree	complete agree	complete agree	weiß nicht	I do not know		1	1	1	1	1	1	2	1	2	1	2	4		2	3	3	4	3	4	5
drop-out	8	female	24	ANONYMIZED	yes	no	Medicine	4. Semester	4. Semester	complete agree	complete agree	complete agree	complete agree	complete agree	complete agree	complete agree	complete agree	complete agree	complete agree	complete agree	partially agree	partially agree	partially agree	partially agree	partially agree	partially agree	lethal	more than once per three months		1	1	1	1	1	1	2	1	3	1	2	1		0	0	0	0	0	0	0
drop-out	6	female	22	ANONYMIZED	no	no	Medicine	pre study	3. Semester	fair agree	complete agree	complete agree	fair agree	partially agree	complete agree	fair agree	fair agree	fair agree	partially agree	fair agree	fair agree	fair agree	fair agree	fair agree	fair agree	fair agree	lethal	more than once per month		2	2	1	1	2	1	1	3	3	2	3	3		3	3	4	4	3	5	5
finished participation	8	male	30	ANONYMIZED	no	no	Medicine	pre study	4. Semester	fair agree	fair agree	do not agree	complete agree	partially agree	complete agree	fair agree	complete agree	do not agree	partially agree	fair agree	partially agree	partially agree	poor agree	fair agree	partially agree	poor agree	lethal	less than once per 3 years		2	4	1	2	1	1	2	2	4	2	1	3		2	3	3	4	2	4	4
finished participation	10	male	25	ANONYMIZED	no	no	Medicine	4. Semester	4. Semester	fair agree	complete agree	fair agree	fair agree	poor agree	complete agree	fair agree	fair agree	fair agree	poor agree	partially agree	partially agree	fair agree	poor agree	fair agree	fair agree	partially agree	critical	I do not know		2	1	3	0	1	1	1	2	0	2	2	3		2	0	0	0	2	0	0
drop-out	12	female	24	ANONYMIZED	no	no	Medicine	4. Semester	I do not know	fair agree	fair agree	partially agree	fair agree	poor agree	complete agree	partially agree	partially agree	partially agree	poor agree	fair agree	fair agree	fair agree	partially agree
drop-out	2	female	19	ANONYMIZED	no	no	Medicine	pre study	4. Semester	complete agree	complete agree	complete agree	complete agree	complete agree	complete agree	complete agree	complete agree	complete agree	complete agree	complete agree
finished participation	6	female	21	ANONYMIZED	yes	no	Medicine	pre study	1. Semester	fair agree	complete agree	complete agree	complete agree	do not agree	complete agree	partially agree	complete agree	complete agree	do not agree	fair agree	partially agree	partially agree	poor agree	partially agree	fair agree	poor agree	lethal	more than once per 3 years		2	3	1	1	2	1	3	1	3	2	3	1		1	3	1	4	2	4	4
finished participation	12	female	25	ANONYMIZED	no	no	Medicine	4. Semester	3. Semester	fair agree	complete agree	fair agree	fair agree	complete agree	complete agree	fair agree	complete agree	fair agree	poor agree	fair agree	partially agree	fair agree	poor agree	partially agree	complete agree	poor agree	major	I do not know		4	4	1	1	1	1	4	3	4	2	2	3		4	4	3	5	4	5	5
finished participation	10	male	27	ANONYMIZED	no	no	Medicine	pre study	3. Semester	complete agree	complete agree	fair agree	fair agree	fair agree	complete agree	fair agree	partially agree	fair agree	do not agree	fair agree	partially agree	partially agree	do not agree	partially agree	fair agree	do not agree	lethal	no answer		1	1	1	0	1	0	1	1	0	1	0	1		1	1	1	1	2	2	4
finished participation	10	male	25	ANONYMIZED	no	no	Medicine	3. Semester	1. Semester	fair agree	fair agree	partially agree	partially agree	poor agree	complete agree	partially agree	partially agree	partially agree	poor agree	partially agree	partially agree	fair agree	partially agree	partially agree	fair agree	partially agree	critical	more than once per 3 years		2	1	1	1	2	1	1	1	2	1	2	2		5	5	3	4	4	5	5
finished participation	10	female	24	ANONYMIZED	no	no	Medicine	4. Semester	1. Semester	fair agree	complete agree	fair agree	complete agree	do not agree	complete agree	fair agree	fair agree	fair agree	do not agree	partially agree	complete agree	complete agree	partially agree	complete agree	complete agree	partially agree	lethal	I do not know		2	4	1	3	1	1	3	1	4	1	2	2		1	5	3	5	3	5	5
finished participation	12	male	25	ANONYMIZED	no	no	Medicine	do not remember	I do not know	complete agree	complete agree	fair agree	fair agree	poor agree	fair agree	fair agree	complete agree	fair agree	do not agree	poor agree	partially agree	poor agree	poor agree	partially agree	poor agree	poor agree	major	I do not know		3	3	1	2	3	1	1	4	0	2	3	3		0	0	0	0	0	0	0
drop-out	6	divers/transgender/transidentical	1	ANONYMIZED	no	no	Medicine	1. Semester	1. Semester
finished participation	10	male	23	ANONYMIZED	no	no	Medicine	4. Semester	4. Semester	complete agree	complete agree	partially agree	fair agree	poor agree	fair agree	partially agree	partially agree	poor agree	partially agree	partially agree	poor agree	partially agree	poor agree	partially agree	partially agree	partially agree	lethal	more than once per year		3	3	2	1	2	1	4	1	1	1	1	3		3	5	5	5	4	5	5
finished participation	10	female	24	ANONYMIZED	no	no	Medicine	4. Semester	5. Semester	fair agree	fair agree	complete agree	partially agree	poor agree	complete agree	fair agree	fair agree	fair agree	poor agree	partially agree	partially agree	partially agree	partially agree	complete agree	complete agree	fair agree	critical	I do not know		1	2	2	1	2	1	1	3	2	1	2	2		3	4	4	4	3	5	5
drop-out	4	female	20	ANONYMIZED	no	no	Dental Medicine	3. Semester	5. Semester	fair agree	fair agree	fair agree	partially agree	poor agree	fair agree	partially agree	fair agree	partially agree	partially agree	partially agree	partially agree
finished participation	6	female	24	ANONYMIZED	no	no	Medicine	3. Semester	4. Semester	complete agree	complete agree	complete agree	fair agree	fair agree	complete agree	fair agree	fair agree	fair agree	fair agree	fair agree	fair agree	complete agree	fair agree	complete agree	fair agree	fair agree	lethal	no answer		2	2	1	1	2	1	2	2	2	2	2	2		2	2	2	2	2	2	2
drop-out	2	male	18	ANONYMIZED	no	no	Medicine	pre study	1. Semester	complete agree	complete agree	partially agree	partially agree	do not agree	complete agree	fair agree	complete agree	complete agree	complete agree	fair agree	complete agree	complete agree	do not agree	fair agree	complete agree	fair agree	lethal	I do not know		1	1	1	1	2	1	2	2	1	1	3	2		3	2	1	3	2	5	5
finished participation	8	female	23	ANONYMIZED	no	yes	Medicine	1. Semester	4. Semester	fair agree	fair agree	poor agree	partially agree	poor agree	complete agree	fair agree	fair agree	poor agree	partially agree	fair agree	fair agree	fair agree	partially agree	fair agree	complete agree	partially agree	lethal	I do not know		3	2	0	0	3	1	3	2	0	2	2	0		0	0	0	0	3	0	0
finished participation	10	male	24	ANONYMIZED	no	no	Medicine	6. Semester	6. Semester	complete agree	fair agree	partially agree	complete agree	do not agree	complete agree	partially agree	partially agree	fair agree	poor agree	fair agree	partially agree	partially agree	partially agree	partially agree	fair agree	fair agree	lethal	more than once per year		0	2	1	1	1	1	2	0	1	0	2	1		2	2	1	3	1	3	3
finished participation	10	female	27	ANONYMIZED	no	no	Medicine	4. Semester	1. Semester	fair agree	fair agree	complete agree	fair agree	poor agree	complete agree	partially agree	partially agree	partially agree	fair agree	complete agree	fair agree	fair agree	fair agree	partially agree	partially agree	partially agree	lethal	more than once per year		2	4	1	2	3	1	2	1	2	2	4	3		5	4	2	3	2	3	5
drop-out	2	female	20	ANONYMIZED	yes	no	Medicine	do not remember	I do not know	partially agree	fair agree	poor agree	fair agree	poor agree	partially agree	poor agree	fair agree	poor agree	do not agree	poor agree	fair agree	poor agree	poor agree
finished participation	8	male	24	ANONYMIZED	no	yes	Medicine	1. Semester	4. Semester	complete agree	complete agree	poor agree	partially agree	fair agree	complete agree	fair agree	fair agree	poor agree	partially agree	fair agree	partially agree	complete agree	partially agree	fair agree	fair agree	fair agree	lethal	more than once per month		5	5	3	0	4	1	4	1	2	1	3	5		0	0	0	0	0	5	5
finished participation	6	female	23	ANONYMIZED	no	no	Medicine	4. Semester	5. Semester	fair agree	fair agree	fair agree	fair agree	poor agree	fair agree	fair agree	fair agree	fair agree	partially agree	partially agree	partially agree	fair agree	poor agree	fair agree	fair agree	partially agree	major	I do not know		1	1	2	1	1	1	2	1	4	1	2	2		0	0	0	0	0	0	0
finished participation	10	male	25	ANONYMIZED	no	no	Medicine	4. Semester	4. Semester	fair agree	fair agree	poor agree	partially agree	poor agree	fair agree	fair agree	fair agree	do not agree	poor agree	partially agree	fair agree	poor agree	partially agree	fair agree	fair agree	fair agree	major	I do not know		4	2	1	3	3	1	2	2	2	2	3	3		2	4	3	4	4	4	5
finished participation	6	female	21	ANONYMIZED	no	no	Medicine	3. Semester	4. Semester	complete agree	complete agree	partially agree	complete agree	partially agree	complete agree	complete agree	complete agree	fair agree	fair agree	fair agree	fair agree	fair agree	poor agree	complete agree	complete agree	fair agree	critical	I do not know		1	1	1	2	1	2	1	3	2	1	1	2		2	1	1	2	1	3	5
finished participation	6	female	28	ANONYMIZED	no	no	Medicine	1. Semester	4. Semester	fair agree	fair agree	fair agree	fair agree	partially agree	complete agree	fair agree	fair agree	fair agree	poor agree	fair agree	partially agree	partially agree	partially agree	fair agree	partially agree	partially agree	lethal	I do not know		2	1	1	1	2	1	1	1	1	2	2	2		3	5	5	5	4	5	5
finished participation	10	male	29	ANONYMIZED	no	yes	Medicine	pre study	I do not know	complete agree	complete agree	poor agree	fair agree	do not agree	complete agree	fair agree	fair agree	partially agree	partially agree	partially agree	partially agree	partially agree	poor agree	fair agree	fair agree	partially agree	major	more than once per month		3	3	1	1	1	1	1	4	3	1	4	4		5	5	5	5	5	5	5
drop-out	6	female	21	ANONYMIZED	no	no	Dental Medicine	5. Semester	I do not know	complete agree	complete agree	complete agree	partially agree	fair agree	complete agree	complete agree	complete agree	complete agree	complete agree	complete agree	complete agree	complete agree	complete agree
drop-out	2	female	19	ANONYMIZED	no	no	Medicine	1. Semester	1. Semester	fair agree	fair agree	complete agree	complete agree	fair agree	complete agree	fair agree	fair agree	complete agree	poor agree	fair agree	fair agree	complete agree	partially agree
drop-out	12	female	24	ANONYMIZED	no	no	Medicine	pre study	1. Semester	fair agree	complete agree	fair agree	fair agree	poor agree	fair agree	fair agree	fair agree	fair agree	poor agree	fair agree	fair agree	poor agree	poor agree	fair agree	poor agree	poor agree	critical	I do not know		2	1	4	0	1	1	1	0	0	1	1	3		0	5	5	5	5	5	5
finished participation	10	female	24	ANONYMIZED	no	no	Medicine	do not remember	I do not know	complete agree	complete agree	complete agree	partially agree	poor agree	complete agree	fair agree	complete agree	complete agree	poor agree	fair agree	poor agree	partially agree	poor agree	fair agree	complete agree	partially agree	major	more than once per three months		4	2	1	3	3	1	4	1	1	1	1	1		1	0	0	4	2	3	5
finished participation	10	female	24	ANONYMIZED	no	no	Medicine	4. Semester	I do not know	complete agree	fair agree	fair agree	fair agree	poor agree	complete agree	fair agree	fair agree	fair agree	do not agree	fair agree	partially agree	fair agree	partially agree	partially agree	complete agree	partially agree	lethal	I do not know		1	1	2	1	1	1	1	1	2	1	2	3		4	5	4	5	3	5	5
finished participation	8	male	22	ANONYMIZED	no	no	Medicine	1. Semester	1. Semester	complete agree	complete agree	fair agree	fair agree	partially agree	complete agree	fair agree	partially agree	partially agree	partially agree	partially agree	partially agree	fair agree	partially agree	fair agree	complete agree	poor agree	lethal	more than once per month		1	2	1	1	1	1	1	1	2	1	1	1		3	3	2	2	3	5	5
finished participation	10	female	27	ANONYMIZED	no	yes	Medicine	4. Semester	4. Semester	fair agree	complete agree	complete agree	fair agree	poor agree	complete agree	fair agree	fair agree	fair agree	partially agree	fair agree	partially agree	partially agree	partially agree	partially agree	partially agree	partially agree	critical	I do not know		3	3	1	1	2	1	2	1	1	1	1	2		2	4	3	4	3	4	5
drop-out	12	male	27	ANONYMIZED	no	no	Medicine	4. Semester	4. Semester
drop-out	6	female	25	ANONYMIZED	no	no	Medicine	3. Semester	3. Semester
drop-out	2	female	20	ANONYMIZED	no	no	Medicine	1. Semester	5. Semester	fair agree	complete agree	fair agree	partially agree	poor agree	complete agree	partially agree	fair agree	partially agree	partially agree	partially agree	fair agree	do not agree	do not agree
drop-out	2	female	19	ANONYMIZED	no	no	Medicine	1. Semester	5. Semester	complete agree	complete agree	fair agree	fair agree	partially agree	complete agree	partially agree	complete agree	partially agree	partially agree	partially agree
finished participation	6	female	25	ANONYMIZED	no	yes	Medicine	pre study	5. Semester	fair agree	partially agree	do not agree	fair agree	do not agree	complete agree	partially agree	partially agree	do not agree	do not agree	partially agree	partially agree	poor agree	partially agree	partially agree	poor agree	partially agree	major	more than once per year		3	1	1	0	3	1	3	0	0	3	0	0		0	0	5	5	3	5	5
finished participation	10	male	22	ANONYMIZED	no	no	Medicine	4. Semester	3. Semester	complete agree	complete agree	complete agree	fair agree	partially agree	complete agree	fair agree	fair agree	fair agree	partially agree	fair agree	partially agree	poor agree	partially agree	partially agree	do not agree	poor agree	lethal	I do not know		1	2	1	1	1	1	1	1	1	1	1	3		4	4	2	2	1	1	4
finished participation	10	female	22	ANONYMIZED	no	no	Medicine	3. Semester	I do not know	fair agree	fair agree	fair agree	partially agree	poor agree	complete agree	fair agree	fair agree	fair agree	poor agree	fair agree	fair agree	partially agree	do not agree	fair agree	partially agree	do not agree	lethal	I do not know		2	4	3	1	2	1	1	4	4	2	5	5		4	4	3	5	1	5	5
finished participation	2	male	27	ANONYMIZED	no	yes	Dental Medicine	pre study	I do not know	complete agree	complete agree	fair agree	partially agree	partially agree	complete agree	fair agree	fair agree	fair agree	fair agree	fair agree	complete agree	complete agree	partially agree	complete agree	fair agree	fair agree	critical	no answer		2	0	0	0	0	0	3	0	0	2	3	0		3	3	2	3	3	5	5
drop-out	10	female	26	ANONYMIZED	no	no	Medicine	6. Semester	1. Semester	complete agree	complete agree	complete agree	partially agree	poor agree	fair agree	fair agree	fair agree	fair agree	poor agree	partially agree	fair agree	partially agree	partially agree	fair agree	partially agree	partially agree	critical	I do not know
finished participation	12	female	25	ANONYMIZED	no	no	Medicine	2. Semester	3. Semester	complete agree	complete agree	complete agree	complete agree	fair agree	complete agree	partially agree	fair agree	fair agree	partially agree	fair agree	partially agree	partially agree	partially agree	partially agree	complete agree	fair agree	lethal	more than once per year		1	1	3	3	1	2	3	4	1	2	1	3		3	3	3	3	2	5	5
finished participation	12	male	26	ANONYMIZED	no	no	Medicine	4. Semester	4. Semester	fair agree	complete agree	fair agree	fair agree	poor agree	complete agree	fair agree	fair agree	fair agree	partially agree	fair agree	partially agree	fair agree	partially agree	partially agree	partially agree	partially agree	lethal	more than once per month		3	1	3	3	3	1	2	2	4	2	2	2		2	2	2	3	2	3	4
finished participation	10	female	23	ANONYMIZED	no	no	Medicine	4. Semester	4. Semester	fair agree	complete agree	fair agree	complete agree	poor agree	complete agree	fair agree	fair agree	fair agree	poor agree	partially agree	fair agree	poor agree	partially agree	complete agree	fair agree	partially agree	critical	I do not know		2	3	2	1	2	1	2	3	3	2	2	1		3	0	3	4	3	4	5
drop-out	6	female	22	ANONYMIZED	no	no	Medicine	pre study	1. Semester	complete agree	complete agree	complete agree	complete agree	poor agree	fair agree	fair agree	fair agree	complete agree	poor agree	fair agree	fair agree	partially agree	poor agree
drop-out	8	male	25	ANONYMIZED	no	yes	Medicine	pre study	I do not know
drop-out	10	female	23	ANONYMIZED	no	no	Dental Medicine	8. Semester	5. Semester	fair agree	complete agree	complete agree	complete agree	fair agree	complete agree	partially agree	partially agree	partially agree	do not agree	do not agree	partially agree	poor agree	poor agree	fair agree	fair agree	fair agree	lethal	less than once per 3 years		4	1	1	1	1	1	1	1	1	1	1	3		0	0	0	0	0	5	5
drop-out	2	male	20	ANONYMIZED	no	no	Medicine	1. Semester	3. Semester	fair agree	fair agree	fair agree	partially agree	poor agree	fair agree	fair agree	fair agree	fair agree	fair agree	fair agree	fair agree	fair agree	fair agree	fair agree	fair agree	fair agree	major	I do not know		4	0	1	0	0	1	1	0	1	4	3	0		0	3	3	3	3	3	3
finished participation	12	female	24	ANONYMIZED	no	no	Medicine	2. Semester	2. Semester	fair agree	complete agree	partially agree	fair agree	poor agree	complete agree	fair agree	complete agree	fair agree	partially agree	fair agree	partially agree	fair agree	partially agree	fair agree	complete agree	partially agree	critical	more than once per three months		3	1	1	5	2	1	2	1	3	1	1	5		3	2	1	2	1	2	5
drop-out	12	male	28	ANONYMIZED	no	no	Medicine	4. Semester	4. Semester	complete agree	complete agree	fair agree	complete agree	partially agree	complete agree	complete agree	partially agree	partially agree	partially agree	partially agree	fair agree	partially agree	partially agree	partially agree	complete agree	poor agree	lethal	more than once per year		2	2	1	0	2	0	1	1	0	1	4	2		2	3	2	2	2	2	5
finished participation	6	female	23	ANONYMIZED	no	no	Medicine	1. Semester	1. Semester	fair agree	complete agree	fair agree	fair agree	partially agree	complete agree	fair agree	fair agree	partially agree	partially agree	partially agree	fair agree	partially agree	partially agree	fair agree	fair agree	fair agree	critical	more than once per three months		1	1	1	1	1	1	1	2	1	1	1	1		2	3	3	3	2	3	4
drop-out	2	female	20	ANONYMIZED	no	no	Medicine	1. Semester	I do not know	fair agree	complete agree	complete agree	complete agree	partially agree	fair agree	fair agree	fair agree	fair agree	fair agree	fair agree	fair agree	fair agree	partially agree	fair agree	fair agree	partially agree	critical	I do not know
finished participation	2	female	23	ANONYMIZED	no	no	Medicine	pre study	1. Semester	fair agree	partially agree	complete agree	complete agree	poor agree	partially agree	fair agree	fair agree	fair agree	poor agree	partially agree	fair agree	complete agree	partially agree	fair agree	partially agree	partially agree	major	more than once per month		3	2	4	2	3	1	4	4	4	1	2	3		3	5	2	5	3	5	5
finished participation	12	female	28	ANONYMIZED	no	no	Medicine	4. Semester	4. Semester	complete agree	complete agree	fair agree	complete agree	complete agree	complete agree	fair agree	fair agree	fair agree	partially agree	complete agree	fair agree	poor agree	fair agree	fair agree	fair agree	fair agree	lethal	more than once per month		1	1	1	1	1	2	2	1	2	1	1	2		3	3	2	2	1	2	3
drop-out	2	female	20	ANONYMIZED	no	no	Medicine	1. Semester	I do not know
drop-out	6	female	22	ANONYMIZED	yes	no	Medicine	1. Semester	1. Semester
drop-out	6	male	26	ANONYMIZED	no	no	Medicine	4. Semester	4. Semester	complete agree	complete agree	complete agree	complete agree	complete agree	complete agree	complete agree	complete agree	complete agree	complete agree	complete agree	fair agree	fair agree	poor agree	partially agree	poor agree	poor agree	lethal	I do not know		1	1	1	1	1	1	1	2	1	2	2	1		1	1	1	1	1	5	5
finished participation	4	female	20	ANONYMIZED	no	no	Medicine	4. Semester	5. Semester	complete agree	complete agree	complete agree	complete agree	complete agree	complete agree	fair agree	complete agree	fair agree	complete agree	fair agree	fair agree	fair agree	partially agree	complete agree	complete agree	complete agree	lethal	I do not know		0	0	0	0	0	0	2	0	0	0	0	0		1	2	1	2	2	0	0
finished participation	8	male	23	ANONYMIZED	no	no	Medicine	pre study	1. Semester	fair agree	fair agree	fair agree	fair agree	poor agree	fair agree	fair agree	fair agree	fair agree	poor agree	poor agree	partially agree	partially agree	poor agree	partially agree	poor agree	poor agree	lethal	I do not know		1	2	2	0	2	1	1	0	0	1	3	0		5	5	5	5	5	5	5
finished participation	10	female	29	ANONYMIZED	yes	no	Medicine	6. Semester	6. Semester	fair agree	complete agree	poor agree	complete agree	poor agree	complete agree	partially agree	fair agree	partially agree	do not agree	partially agree	partially agree	poor agree	partially agree	partially agree	do not agree	do not agree	major	no answer		1	2	2	1	1	1	3	1	1	1	2	0		0	0	0	0	0	0	0
finished participation	6	female	21	ANONYMIZED	no	no	Medicine	4. Semester	2. Semester	partially agree	fair agree	fair agree	fair agree	poor agree	complete agree	fair agree	fair agree	fair agree	poor agree	fair agree	partially agree	fair agree	partially agree	poor agree	poor agree	partially agree	minor	more than once per month		4	2	1	1	3	1	1	4	3	4	4	2		0	0	0	0	4	0	0
finished participation	10	male	26	ANONYMIZED	no	yes	Medicine	4. Semester	5. Semester	complete agree	complete agree	complete agree	complete agree	partially agree	fair agree	complete agree	complete agree	complete agree	partially agree	partially agree	partially agree	partially agree	poor agree	complete agree	fair agree	fair agree	weiß nicht	I do not know		2	2	1	1	1	1	1	2	3	1	4	4		2	2	1	3	2	3	4
finished participation	8	female	24	ANONYMIZED	no	no	Medicine	1. Semester	3. Semester	fair agree	fair agree	fair agree	complete agree	complete agree	complete agree	fair agree	fair agree	fair agree	fair agree	fair agree	partially agree	partially agree	fair agree	fair agree	fair agree	fair agree	major	more than once per year		1	1	1	1	1	1	2	2	1	1	1	3		3	4	4	4	3	4	4
finished participation	10	female	28	ANONYMIZED	no	yes	Medicine	1. Semester	I do not know	fair agree	fair agree	fair agree	partially agree	poor agree	complete agree	fair agree	fair agree	fair agree	partially agree	fair agree	partially agree	poor agree	poor agree	fair agree	partially agree	poor agree	lethal	I do not know		3	4	2	0	3	1	3	1	4	2	2	3		5	5	4	5	3	5	5
finished participation	12	female	23	ANONYMIZED	no	no	Medicine	4. Semester	4. Semester	complete agree	complete agree	complete agree	fair agree	do not agree	complete agree	complete agree	complete agree	complete agree	do not agree	complete agree	partially agree	partially agree	poor agree	fair agree	complete agree	partially agree	major	I do not know		1	3	2	1	1	1	1	1	2	1	3	1		5	5	5	5	5	5	5
finished participation	6	female	23	ANONYMIZED	yes	no	Medicine	4. Semester	4. Semester	complete agree	fair agree	fair agree	complete agree	partially agree	complete agree	fair agree	fair agree	fair agree	partially agree	fair agree	fair agree	fair agree	poor agree	fair agree	fair agree	partially agree	lethal	more than once per three months		1	1	1	1	1	1	4	1	1	1	3	2		3	3	3	4	3	4	4
drop-out	4	female	21	ANONYMIZED	yes	no	Medicine	pre study	1. Semester	complete agree	complete agree	partially agree	partially agree	poor agree	complete agree	partially agree	complete agree	partially agree	poor agree	partially agree	partially agree	partially agree	poor agree
drop-out	8	female	24	ANONYMIZED	no	no	Dental Medicine	3. Semester	5. Semester	fair agree	fair agree	complete agree	fair agree	poor agree	complete agree	complete agree	fair agree	complete agree	complete agree	fair agree	complete agree	complete agree	complete agree	fair agree	complete agree	fair agree	lethal	I do not know		1	0	0	0	0	0	2	0	0	1	0	0		0	0	0	0	0	0	0
drop-out	8	female	25	ANONYMIZED	no	yes	Dental Medicine	do not remember	5. Semester	fair agree	fair agree	fair agree	partially agree	partially agree	complete agree
finished participation	8	female	21	ANONYMIZED	no	no	Medicine	1. Semester	1. Semester	complete agree	complete agree	complete agree	fair agree	fair agree	complete agree	fair agree	fair agree	fair agree	fair agree	complete agree	partially agree	fair agree	partially agree	fair agree	fair agree	fair agree	lethal	I do not know		2	1	1	1	2	1	1	1	1	1	1	1		0	0	0	0	2	3	5
drop-out	8	male	1	ANONYMIZED	no	no	Medicine	4. Semester	4. Semester	fair agree	fair agree	poor agree	fair agree	do not agree	partially agree	partially agree	partially agree	do not agree	do not agree	do not agree
finished participation	12	male	24	ANONYMIZED	no	no	Medicine	4. Semester	4. Semester	fair agree	complete agree	fair agree	complete agree	poor agree	complete agree	fair agree	fair agree	fair agree	poor agree	partially agree	partially agree	poor agree	poor agree	partially agree	fair agree	partially agree	lethal	more than once per month		2	1	3	0	2	1	2	0	0	1	2	3		4	4	3	4	3	4	5
finished participation	4	female	20	ANONYMIZED	no	no	Dental Medicine	3. Semester	I do not know	complete agree	partially agree	partially agree	poor agree	fair agree	complete agree	fair agree	partially agree	fair agree	complete agree	complete agree	partially agree	poor agree	partially agree	fair agree	partially agree	poor agree	critical	I do not know		1	0	0	1	1	1	1	0	0	1	4	0		0	0	0	0	2	0	0
finished participation	10	female	24	ANONYMIZED	no	no	Medicine	pre study	1. Semester	complete agree	complete agree	complete agree	complete agree	fair agree	complete agree	partially agree	fair agree	partially agree	complete agree	partially agree	fair agree	complete agree	partially agree	partially agree	complete agree	poor agree	lethal	I do not know		2	2	1	1	2	1	1	1	1	1	2	3		3	3	3	4	1	3	5
finished participation	10	male	26	ANONYMIZED	no	no	Medicine	1. Semester	4. Semester	complete agree	complete agree	complete agree	complete agree	partially agree	complete agree	partially agree	partially agree	fair agree	partially agree	fair agree	partially agree	poor agree	poor agree	partially agree	partially agree	partially agree	lethal	I do not know		1	1	1	4	1	1	1	1	4	1	3	4		3	3	2	3	3	4	5
finished participation	10	female	25	ANONYMIZED	no	yes	Medicine	pre study	4. Semester	fair agree	complete agree	fair agree	fair agree	partially agree	complete agree	fair agree	complete agree	fair agree	fair agree	fair agree	partially agree	fair agree	partially agree	partially agree	fair agree	partially agree	critical	I do not know		1	2	2	1	1	1	2	0	0	1	1	2		2	5	2	5	2	5	5
drop-out	4	female	20	ANONYMIZED	no	no	Dental Medicine	3. Semester	3. Semester	fair agree	partially agree	partially agree	partially agree	poor agree	fair agree	partially agree	poor agree	poor agree	poor agree	poor agree	fair agree	fair agree	partially agree	partially agree	poor agree	partially agree	minor	I do not know		3	2	1	2	4	1	3	0	4	3	4	4		3	5	5	5	3	5	5
drop-out	10	female	25	ANONYMIZED	no	no	Medicine	4. Semester	3. Semester	complete agree	complete agree	complete agree	complete agree	complete agree	complete agree	complete agree	complete agree	complete agree	complete agree	complete agree	complete agree	complete agree	complete agree	complete agree	complete agree	complete agree	lethal	I do not know
finished participation	8	female	24	ANONYMIZED	no	no	Medicine	do not remember	4. Semester	complete agree	complete agree	complete agree	complete agree	poor agree	fair agree	fair agree	fair agree	fair agree	fair agree	fair agree	do not agree	do not agree	do not agree	poor agree	do not agree	poor agree	lethal	I do not know		2	1	1	0	1	1	2	0	0	1	3	5		0	0	0	0	0	5	5
finished participation	10	male	24	ANONYMIZED	no	no	Medicine	4. Semester	1. Semester	complete agree	complete agree	complete agree	fair agree	do not agree	complete agree	complete agree	complete agree	complete agree	partially agree	partially agree	partially agree	fair agree	partially agree	fair agree	fair agree	partially agree	critical	more than once per year		2	3	1	1	1	1	2	1	2	1	1	3		4	4	4	4	4	4	5
finished participation	8	male	25	ANONYMIZED	no	no	Medicine	1. Semester	1. Semester	fair agree	complete agree	partially agree	fair agree	partially agree	complete agree	fair agree	fair agree	partially agree	partially agree	fair agree	partially agree	fair agree	poor agree	partially agree	fair agree	partially agree	lethal	I do not know		3	1	0	0	3	1	1	1	0	2	2	1		2	3	2	3	2	3	3
finished participation	2	male	19	ANONYMIZED	no	no	Medicine	1. Semester	I do not know	partially agree	fair agree	poor agree	fair agree	poor agree	fair agree	partially agree	fair agree	partially agree	do not agree	partially agree	partially agree	partially agree	poor agree	fair agree	partially agree	poor agree	critical	I do not know		4	3	4	3	4	1	3	1	4	3	1	5		3	4	2	3	1	3	4
drop-out	8	female	23	ANONYMIZED	no	no	Medicine	1. Semester	4. Semester
drop-out	2	female	18	ANONYMIZED	no	no	Medicine	1. Semester	1. Semester	complete agree	complete agree	fair agree	partially agree	poor agree	fair agree
finished participation	8	male	23	ANONYMIZED	no	no	Medicine	4. Semester	5. Semester	fair agree	fair agree	fair agree	poor agree	do not agree	partially agree	fair agree	fair agree	fair agree	do not agree	poor agree	partially agree	poor agree	do not agree	partially agree	poor agree	poor agree	major	more than once per year		4	2	1	1	2	1	2	4	2	3	2	1		5	5	3	4	3	4	5
finished participation	6	female	20	ANONYMIZED	no	no	Medicine	4. Semester	5. Semester	complete agree	fair agree	fair agree	partially agree	complete agree	complete agree	complete agree	fair agree	fair agree	partially agree	complete agree	fair agree	complete agree	fair agree	fair agree	complete agree	fair agree	critical	less than once per 3 years		1	1	1	1	1	1	4	2	2	1	3	2		3	2	2	2	1	1	3
drop-out	12	male	25	ANONYMIZED	no	no	Medicine	pre study	1. Semester	fair agree	fair agree	complete agree	complete agree	partially agree	complete agree	partially agree	fair agree	complete agree	poor agree	partially agree	fair agree	fair agree	partially agree	fair agree	complete agree	partially agree	lethal	more than once per three months		1	1	1	1	2	1	1	0	0	1	1	0		2	0	0	2	2	0	0
drop-out	6	male	25	ANONYMIZED	no	yes	Medicine	1. Semester	3. Semester	fair agree	complete agree	fair agree	fair agree	fair agree	complete agree	partially agree	partially agree	partially agree	partially agree	partially agree	partially agree	partially agree	partially agree	partially agree	partially agree	partially agree	without consequences	less than once per 3 years
drop-out	8	female	25	ANONYMIZED	no	no	Medicine	1. Semester	1. Semester
finished participation	6	male	24	ANONYMIZED	no	no	Medicine	4. Semester	5. Semester	fair agree	fair agree	complete agree	complete agree	partially agree	complete agree	fair agree	fair agree	fair agree	complete agree	complete agree	partially agree	partially agree	partially agree	partially agree	poor agree	fair agree	major	I do not know		3	0	3	2	3	1	4	4	1	2	3	4		2	2	2	2	2	4	4
finished participation	12	female	23	ANONYMIZED	no	no	Medicine	3. Semester	3. Semester	complete agree	complete agree	complete agree	complete agree	partially agree	fair agree	partially agree	partially agree	partially agree	partially agree	partially agree	fair agree	fair agree	fair agree	partially agree	partially agree	partially agree	major	no answer		0	0	1	0	0	1	1	0	1	0	1	1		3	3	3	3	3	3	3
drop-out	8	female	23	ANONYMIZED	no	no	Medicine	1. Semester	1. Semester	fair agree	fair agree	fair agree	fair agree	partially agree	complete agree	fair agree	fair agree	fair agree	fair agree	fair agree	partially agree	partially agree	partially agree	fair agree	complete agree	partially agree	lethal	I do not know		4	2	3	3	4	1	2	2	2	1	1	2		4	4	4	5	3	5	5
finished participation	12	female	22	ANONYMIZED	no	no	Medicine	4. Semester	4. Semester	fair agree	complete agree	complete agree	fair agree	poor agree	fair agree	partially agree	fair agree	partially agree	poor agree	poor agree	partially agree	partially agree	poor agree	partially agree	poor agree	do not agree	lethal	more than once per three months		2	0	2	0	2	1	2	0	0	1	0	0		3	4	4	4	4	5	5
drop-out	6	female	21	ANONYMIZED	no	no	Medicine	4. Semester	5. Semester	complete agree	fair agree	fair agree	fair agree	poor agree	complete agree	fair agree	fair agree	fair agree	fair agree	fair agree	partially agree	partially agree	fair agree	fair agree	complete agree	partially agree	critical	more than once per three months		1	3	0	0	1	0	1	2	3	1	2	0		0	0	0	0	2	0	0
drop-out	4	female	21	ANONYMIZED	no	no	Medicine	4. Semester	I do not know
finished participation	6	male	22	ANONYMIZED	no	no	Medicine	4. Semester	4. Semester	fair agree	fair agree	partially agree	partially agree	poor agree	complete agree	fair agree	fair agree	partially agree	poor agree	partially agree	partially agree	poor agree	partially agree	fair agree	fair agree	partially agree	critical	more than once per three months		2	2	2	1	2	1	1	2	2	2	2	4		2	5	5	5	2	4	4
drop-out	10	female	25	ANONYMIZED	no	no	Dental Medicine	5. Semester	7. Semester	fair agree	complete agree	fair agree	partially agree	fair agree	fair agree	fair agree	fair agree	fair agree	poor agree	partially agree	partially agree	partially agree	partially agree	partially agree	partially agree	partially agree	major	more than once per 3 years		1	0	1	1	1	1	2	3	0	1	0	4		5	0	5	5	3	5	5
drop-out	4	female	19	ANONYMIZED	no	no	Medicine	4. Semester	5. Semester
finished participation	10	female	24	ANONYMIZED	no	no	Dental Medicine	9. Semester	I do not know	fair agree	fair agree	fair agree	fair agree	poor agree	complete agree	fair agree	fair agree	fair agree	poor agree	fair agree	partially agree	poor agree	do not agree	fair agree	partially agree	poor agree	lethal	more than once per year		2	1	1	1	1	1	4	2	0	2	4	0		5	5	4	5	4	5	5
finished participation	10	female	24	ANONYMIZED	no	no	Medicine	pre study	4. Semester	complete agree	fair agree	partially agree	fair agree	poor agree	complete agree	fair agree	fair agree	partially agree	do not agree	fair agree	partially agree	complete agree	partially agree	fair agree	complete agree	partially agree	major	more than once per year		2	3	4	2	1	1	2	2	4	1	2	4		4	4	3	5	4	5	5
finished participation	2	male	1	ANONYMIZED	no	yes	Medicine	1. Semester	1. Semester	complete agree	complete agree	complete agree	complete agree	fair agree	complete agree	complete agree	partially agree	fair agree	do not agree	complete agree	complete agree	complete agree	do not agree	fair agree	do not agree	do not agree	lethal	I do not know		1	1	1	1	1	1	1	0	1	1	1	1		1	0	1	1	1	0	0
finished participation	6	male	1	ANONYMIZED	no	no	Medicine	1. Semester	1. Semester	fair agree	fair agree	poor agree	fair agree	poor agree	fair agree	fair agree	fair agree	partially agree	fair agree	fair agree	fair agree	fair agree	partially agree	fair agree	fair agree	partially agree	critical	I do not know		3	2	3	0	3	1	2	0	3	2	3	4		3	0	2	3	2	3	3
finished participation	6	female	23	ANONYMIZED	no	no	Medicine	pre study	1. Semester	complete agree	complete agree	partially agree	complete agree	poor agree	complete agree	partially agree	fair agree	partially agree	partially agree	partially agree	poor agree	do not agree	do not agree	partially agree	partially agree	do not agree	lethal	I do not know		1	1	1	1	1	1	4	3	1	1	1	1		1	3	2	5	3	5	5
drop-out	9	male	27	ANONYMIZED	no	no	Medicine	10. Semester	5. Semester
finished participation	12	male	23	ANONYMIZED	yes	no	Medicine	3. Semester	3. Semester	partially agree	complete agree	fair agree	partially agree	poor agree	fair agree	fair agree	complete agree	fair agree	partially agree	partially agree	partially agree	partially agree	complete agree	fair agree	complete agree	fair agree	lethal	more than once per month		2	4	0	0	2	1	2	0	4	2	2	5		0	0	0	0	0	0	0
drop-out	10	male	24	ANONYMIZED	no	no	Dental Medicine	do not remember	I do not know	partially agree	complete agree	complete agree	complete agree	do not agree	complete agree	partially agree	complete agree	complete agree	do not agree	complete agree	poor agree	do not agree	do not agree	partially agree	do not agree	do not agree	weiß nicht	I do not know
finished participation	6	female	22	ANONYMIZED	no	no	Medicine	1. Semester	1. Semester	complete agree	complete agree	complete agree	fair agree	fair agree	complete agree	complete agree	complete agree	complete agree	fair agree	fair agree	complete agree	fair agree	fair agree	complete agree	fair agree	fair agree	major	I do not know		2	0	1	1	2	1	3	2	0	1	2	0		2	2	2	2	2	3	4
finished participation	12	female	25	ANONYMIZED	no	no	Medicine	2. Semester	2. Semester	fair agree	complete agree	fair agree	complete agree	do not agree	complete agree	partially agree	complete agree	complete agree	do not agree	fair agree	partially agree	do not agree	poor agree	partially agree	fair agree	partially agree	lethal	I do not know		3	3	3	2	4	1	2	1	1	1	1	2		5	5	3	5	4	5	5
finished participation	12	female	28	ANONYMIZED	no	no	Medicine	pre study	I do not know	fair agree	complete agree	partially agree	partially agree	poor agree	complete agree	fair agree	fair agree	partially agree	fair agree	partially agree	partially agree	poor agree	poor agree	fair agree	partially agree	partially agree	major	I do not know		3	2	3	0	2	1	4	2	0	2	3	3		4	4	3	4	3	4	5
finished participation	6	female	29	ANONYMIZED	no	yes	Dental Medicine	6. Semester	6. Semester	complete agree	complete agree	complete agree	complete agree	partially agree	complete agree	complete agree	fair agree	complete agree	complete agree	fair agree	fair agree	complete agree	fair agree	fair agree	fair agree	fair agree	lethal	I do not know		1	0	0	0	0	0	3	2	0	1	0	0		0	0	0	0	3	0	0
finished participation	10	male	27	ANONYMIZED	no	no	Medicine	do not remember	I do not know	complete agree	complete agree	partially agree	complete agree	fair agree	complete agree	complete agree	complete agree	fair agree	complete agree	complete agree	complete agree	complete agree	complete agree	complete agree	complete agree	complete agree	lethal	more than once per year		2	1	2	0	2	1	1	0	0	1	2	0		3	3	3	3	3	3	3
drop-out	2	female	19	ANONYMIZED	no	no	Medicine	pre study	5. Semester	fair agree	partially agree	partially agree	partially agree	poor agree	complete agree	fair agree	fair agree	partially agree	poor agree	fair agree	fair agree	complete agree	partially agree
drop-out	10	female	23	ANONYMIZED	no	no	Medicine	2. Semester	1. Semester	complete agree	complete agree	complete agree	complete agree	do not agree	complete agree
drop-out	8	female	24	ANONYMIZED	no	no	Medicine	4. Semester	4. Semester	complete agree	fair agree	fair agree	partially agree	poor agree	complete agree	fair agree	fair agree	complete agree	partially agree	partially agree
drop-out	2	male	21	ANONYMIZED	no	no	Medicine	pre study	1. Semester	fair agree	fair agree	partially agree	partially agree	partially agree	complete agree	fair agree	fair agree	fair agree	poor agree	fair agree
finished participation	6	female	22	ANONYMIZED	no	no	Medicine	do not remember	1. Semester	fair agree	fair agree	poor agree	partially agree	poor agree	complete agree	partially agree	fair agree	partially agree	complete agree	fair agree	fair agree	fair agree	partially agree	complete agree	complete agree	fair agree	major	I do not know		2	1	1	1	2	1	1	1	2	2	3	1		0	0	0	0	2	0	0
finished participation	10	female	27	ANONYMIZED	no	yes	Medicine	4. Semester	4. Semester	complete agree	complete agree	complete agree	fair agree	partially agree	fair agree	fair agree	fair agree	fair agree	fair agree	partially agree	fair agree	fair agree	poor agree	partially agree	poor agree	poor agree	lethal	more than once per three months		1	2	1	1	3	1	3	1	1	1	1	3		4	2	1	4	2	4	5
drop-out	2	female	22	ANONYMIZED	no	no	Medicine	do not remember	I do not know
drop-out	12	female	26	ANONYMIZED	no	no	Medicine	1. Semester	5. Semester	fair agree	complete agree	complete agree	complete agree	poor agree	fair agree	partially agree	fair agree	partially agree	poor agree	partially agree	partially agree	fair agree	partially agree	fair agree	complete agree	complete agree	lethal	more than once per three months		3	3	2	3	3	1	1	1	1	1	1	2		0	4	4	5	4	5	5
finished participation	2	female	18	ANONYMIZED	no	no	Medicine	pre study	1. Semester	fair agree	fair agree	fair agree	partially agree	poor agree	complete agree	fair agree	fair agree	fair agree	fair agree	complete agree	fair agree	complete agree	partially agree	fair agree	fair agree	fair agree	lethal	I do not know		2	1	1	1	1	1	1	1	1	1	1	3		3	4	3	4	2	4	5
finished participation	2	female	22	ANONYMIZED	yes	no	Medicine	pre study	I do not know	fair agree	complete agree	partially agree	partially agree	partially agree	complete agree	fair agree	fair agree	partially agree	partially agree	fair agree	fair agree	partially agree	partially agree	partially agree	fair agree	partially agree	lethal	I do not know		4	4	1	1	1	1	2	3	1	1	1	2		0	0	0	0	0	0	0
finished participation	6	male	23	ANONYMIZED	no	no	Medicine	4. Semester	3. Semester	fair agree	complete agree	partially agree	fair agree	poor agree	complete agree	complete agree	complete agree	partially agree	partially agree	complete agree	fair agree	partially agree	partially agree	fair agree	partially agree	partially agree	lethal	I do not know		3	1	2	0	2	1	3	0	0	4	0	0		0	0	0	0	0	0	0
finished participation	8	male	1	ANONYMIZED	no	no	Medicine	4. Semester	4. Semester	fair agree	fair agree	fair agree	fair agree	do not agree	fair agree	fair agree	fair agree	fair agree	do not agree	do not agree	complete agree	fair agree	poor agree	complete agree	complete agree	complete agree	lethal	I do not know		1	4	5	4	2	1	5	5	4	2	5	2		5	5	5	5	1	5	5
finished participation	12	male	25	ANONYMIZED	no	yes	Medicine	4. Semester	4. Semester	fair agree	complete agree	complete agree	complete agree	poor agree	complete agree	fair agree	fair agree	complete agree	partially agree	fair agree	fair agree	fair agree	poor agree	fair agree	complete agree	partially agree	lethal	less than once per 3 years		2	1	2	0	3	1	1	1	0	1	1	3		0	0	3	4	2	3	5
finished participation	12	female	25	ANONYMIZED	no	no	Medicine	4. Semester	I do not know	complete agree	complete agree	complete agree	complete agree	partially agree	complete agree	complete agree	complete agree	complete agree	fair agree	fair agree	fair agree	fair agree	partially agree	fair agree	poor agree	partially agree	lethal	I do not know		2	1	1	2	2	1	1	1	1	2	1	2		1	2	1	2	2	3	4
finished participation	2	female	24	ANONYMIZED	no	yes	Medicine	1. Semester	1. Semester	complete agree	complete agree	complete agree	complete agree	complete agree	complete agree	partially agree	partially agree	partially agree	do not agree	complete agree	partially agree	partially agree	partially agree	fair agree	fair agree	fair agree	major	I do not know		1	1	1	1	1	1	1	1	1	1	1	1		1	1	1	1	1	3	4
finished participation	8	female	25	ANONYMIZED	yes	no	Medicine	4. Semester	3. Semester	complete agree	complete agree	complete agree	complete agree	fair agree	complete agree	fair agree	complete agree	complete agree	complete agree	complete agree	fair agree	fair agree	fair agree	complete agree	complete agree	fair agree	major	I do not know		1	1	1	1	1	1	2	3	3	2	2	1		0	0	0	0	0	0	0
drop-out	8	female	23	ANONYMIZED	no	no	Medicine	2. Semester	4. Semester	complete agree	complete agree	complete agree	complete agree	complete agree	complete agree	complete agree	complete agree	complete agree	complete agree	complete agree
finished participation	12	female	26	ANONYMIZED	no	no	Medicine	4. Semester	4. Semester	fair agree	fair agree	partially agree	fair agree	do not agree	complete agree	partially agree	fair agree	fair agree	do not agree	partially agree	partially agree	do not agree	partially agree	do not agree	fair agree	partially agree	lethal	more than once per three months		3	2	1	0	2	1	2	1	2	3	2	4		3	5	3	5	5	5	5
drop-out	4	female	28	ANONYMIZED	no	no	Medicine	4. Semester	4. Semester
finished participation	8	female	24	ANONYMIZED	no	no	Medicine	4. Semester	4. Semester	fair agree	complete agree	partially agree	fair agree	fair agree	complete agree	fair agree	fair agree	partially agree	fair agree	fair agree	partially agree	fair agree	partially agree	partially agree	fair agree	partially agree	critical	I do not know		3	2	1	1	3	1	1	1	1	1	1	4		1	3	1	3	1	3	4
finished participation	8	male	24	ANONYMIZED	no	no	Medicine	4. Semester	4. Semester	complete agree	fair agree	fair agree	fair agree	partially agree	fair agree	fair agree	fair agree	fair agree	poor agree	partially agree	partially agree	partially agree	poor agree	partially agree	fair agree	poor agree	lethal	more than once per month		1	1	1	1	4	1	1	1	1	1	1	4		4	4	4	4	4	5	5
drop-out	10	male	25	ANONYMIZED	no	no	Medicine	1. Semester	4. Semester	complete agree	complete agree	fair agree	partially agree	partially agree	complete agree	complete agree	complete agree	complete agree	complete agree	complete agree	fair agree	do not agree	do not agree	fair agree	do not agree	poor agree	major	more than once per month		3	2	1	1	1	1	2	0	0	1	2	4		5	5	0	0	1	4	0
finished participation	2	male	22	ANONYMIZED	no	yes	Medicine	pre study	1. Semester	fair agree	fair agree	complete agree	fair agree	partially agree	complete agree	fair agree	partially agree	complete agree	partially agree	fair agree	fair agree	partially agree	partially agree	fair agree	partially agree	partially agree	critical	I do not know		2	2	3	0	0	1	2	0	3	2	2	0		3	3	2	3	2	4	4
drop-out	6	male	23	ANONYMIZED	no	yes	Medicine	pre study	4. Semester	complete agree	complete agree	complete agree	fair agree	partially agree	complete agree	fair agree	partially agree	fair agree	fair agree	partially agree	fair agree	fair agree	partially agree	fair agree	fair agree	partially agree	lethal	I do not know		2	1	1	1	2	1	1	1	3	2	4	2		3	3	3	3	1	4	5
finished participation	10	female	24	ANONYMIZED	no	no	Medicine	4. Semester	I do not know	fair agree	complete agree	poor agree	fair agree	do not agree	complete agree	fair agree	complete agree	partially agree	partially agree	partially agree	poor agree	do not agree	do not agree	fair agree	complete agree	do not agree	critical	I do not know		0	2	2	0	1	1	1	0	4	1	0	4		0	0	0	0	0	5	5
finished participation	12	female	23	ANONYMIZED	no	no	Medicine	2. Semester	1. Semester	partially agree	fair agree	poor agree	fair agree	do not agree	complete agree	fair agree	fair agree	fair agree	fair agree	fair agree	poor agree	poor agree	do not agree	partially agree	fair agree	partially agree	lethal	I do not know		5	0	3	1	4	1	1	0	2	3	2	3		4	5	3	3	2	4	5
finished participation	6	male	21	ANONYMIZED	no	no	Medicine	1. Semester	4. Semester	fair agree	fair agree	partially agree	partially agree	do not agree	complete agree	partially agree	fair agree	fair agree	poor agree	complete agree	partially agree	fair agree	partially agree	fair agree	poor agree	partially agree	critical	I do not know		3	0	0	0	0	0	1	0	0	2	0	0		0	0	0	0	0	0	0
finished participation	8	male	1	ANONYMIZED	no	no	Medicine	3. Semester	3. Semester	fair agree	complete agree	complete agree	complete agree	poor agree	complete agree	fair agree	fair agree	fair agree	poor agree	poor agree	partially agree	poor agree	poor agree	fair agree	partially agree	partially agree	lethal	I do not know		1	1	2	1	2	1	2	1	1	1	1	3		5	5	5	5	3	5	5
finished participation	9	male	28	ANONYMIZED	yes	yes	Medicine	5. Semester	3. Semester	fair agree	complete agree	fair agree	fair agree	fair agree	fair agree	complete agree	fair agree	poor agree	fair agree	fair agree	fair agree	poor agree	poor agree	complete agree	complete agree	complete agree	critical	more than once per year		1	1	2	1	2	1	3	1	1	1	1	2		3	3	3	3	2	4	5
drop-out	3	female	23	ANONYMIZED	no	no	Medicine	pre study	5. Semester	fair agree	fair agree	partially agree	fair agree	fair agree	complete agree	partially agree	fair agree	partially agree	fair agree	complete agree
finished participation	4	female	22	ANONYMIZED	no	no	Medicine	1. Semester	1. Semester	complete agree	fair agree	fair agree	partially agree	poor agree	complete agree	fair agree	fair agree	fair agree	poor agree	fair agree	complete agree	fair agree	fair agree	complete agree	complete agree	poor agree	major	I do not know		2	0	0	0	0	0	2	0	0	2	0	0		5	0	2	4	5	5	5
drop-out	2	male	24	ANONYMIZED	no	no	Dental Medicine	do not remember	I do not know	fair agree	fair agree	partially agree	partially agree	poor agree	fair agree	partially agree	partially agree	partially agree	partially agree	partially agree	fair agree	partially agree	partially agree	fair agree	partially agree	partially agree	critical	I do not know		0	0	0	0	0	0	4	4	0	4	0	0		0	0	0	0	0	0	0
finished participation	9	female	23	ANONYMIZED	no	no	Medicine	1. Semester	1. Semester	complete agree	fair agree	complete agree	partially agree	poor agree	poor agree	fair agree	fair agree	complete agree	complete agree	fair agree	fair agree	fair agree	partially agree	complete agree	fair agree	fair agree	critical	less than once per 3 years		1	1	1	1	1	1	2	2	3	1	3	2		3	3	3	3	2	3	4
drop-out	8	no answer	23	ANONYMIZED	no	no	Medicine
finished participation	12	female	25	ANONYMIZED	no	no	Medicine	5. Semester	5. Semester	complete agree	complete agree	fair agree	fair agree	partially agree	fair agree	fair agree	fair agree	fair agree	fair agree	partially agree	partially agree	partially agree	partially agree	partially agree	fair agree	partially agree	major	more than once per three months		1	1	1	1	2	1	2	1	1	1	1	1		4	4	3	3	3	3	3
finished participation	6	male	23	ANONYMIZED	yes	yes	Medicine	pre study	I do not know	complete agree	complete agree	poor agree	fair agree	poor agree	fair agree	fair agree	fair agree	partially agree	poor agree	fair agree	partially agree	do not agree	poor agree	fair agree	partially agree	partially agree	critical	I do not know		2	3	1	0	2	1	3	4	0	2	0	0		5	5	5	5	3	5	5
finished participation	6	male	21	ANONYMIZED	no	no	Medicine	1. Semester	1. Semester	complete agree	fair agree	fair agree	fair agree	partially agree	partially agree	fair agree	fair agree	fair agree	partially agree	partially agree	partially agree	partially agree	partially agree	fair agree	fair agree	fair agree	critical	more than once per three months		3	3	2	1	2	1	1	4	3	3	4	4		3	2	2	3	2	3	4
finished participation	12	female	24	ANONYMIZED	no	no	Medicine	4. Semester	4. Semester	fair agree	complete agree	fair agree	complete agree	partially agree	complete agree	fair agree	fair agree	complete agree	partially agree	fair agree	partially agree	fair agree	fair agree	fair agree	complete agree	partially agree	lethal	more than once per year		1	3	1	1	2	1	1	1	2	1	3	4		1	2	1	4	1	4	5
finished participation	6	female	22	ANONYMIZED	yes	no	Medicine	pre study	I do not know	fair agree	fair agree	fair agree	fair agree	poor agree	complete agree	partially agree	partially agree	fair agree	partially agree	partially agree	partially agree	partially agree	fair agree	partially agree	partially agree	fair agree	lethal	more than once per three months		4	2	2	2	3	1	3	2	2	1	1	4		4	4	3	4	3	4	5
drop-out	6	female	22	ANONYMIZED	no	no	Medicine	pre study	5. Semester	complete agree	fair agree	fair agree	complete agree	fair agree	complete agree
finished participation	4	female	21	ANONYMIZED	no	no	Medicine	4. Semester	1. Semester	complete agree	complete agree	complete agree	complete agree	complete agree	complete agree	fair agree	complete agree	fair agree	fair agree	fair agree	fair agree	fair agree	fair agree	complete agree	fair agree	fair agree	lethal	I do not know		1	1	1	1	1	1	2	1	2	1	1	1		2	1	1	1	1	1	1
finished participation	10	female	24	ANONYMIZED	no	no	Medicine	1. Semester	5. Semester	fair agree	complete agree	complete agree	fair agree	do not agree	complete agree	fair agree	complete agree	fair agree	partially agree	fair agree	fair agree	fair agree	fair agree	fair agree	fair agree	fair agree	lethal	more than once per 3 years		3	1	2	1	2	1	4	1	1	2	1	3		4	5	5	5	5	5	5
finished participation	10	male	24	ANONYMIZED	no	no	Medicine	4. Semester	I do not know	fair agree	complete agree	partially agree	partially agree	partially agree	fair agree	fair agree	fair agree	fair agree	poor agree	partially agree	fair agree	fair agree	partially agree	fair agree	fair agree	partially agree	major	more than once per 3 years		4	2	2	2	3	1	2	0	3	2	3	1		2	0	0	0	3	0	0
finished participation	10	female	23	ANONYMIZED	no	no	Medicine	4. Semester	3. Semester	complete agree	complete agree	complete agree	complete agree	poor agree	complete agree	fair agree	fair agree	fair agree	poor agree	partially agree	partially agree	fair agree	partially agree	partially agree	fair agree	partially agree	lethal	more than once per three months		2	1	1	2	1	1	1	2	1	1	2	3		3	4	4	5	3	5	5
finished participation	8	female	22	ANONYMIZED	yes	no	Medicine	pre study	5. Semester	fair agree	complete agree	fair agree	fair agree	partially agree	complete agree	partially agree	fair agree	fair agree	poor agree	partially agree	partially agree	poor agree	partially agree	fair agree	fair agree	partially agree	lethal	more than once per three months		1	1	1	1	3	1	2	3	1	1	1	2		4	5	2	5	4	5	5
finished participation	4	male	20	ANONYMIZED	no	no	Medicine	4. Semester	4. Semester	complete agree	complete agree	complete agree	complete agree	complete agree	complete agree	complete agree	complete agree	complete agree	complete agree	complete agree	complete agree	complete agree	complete agree	complete agree	complete agree	complete agree	lethal	more than once per month		1	1	1	1	1	1	1	1	1	1	1	1		1	1	1	1	1	1	1
finished participation	10	female	23	ANONYMIZED	no	no	Medicine	4. Semester	5. Semester	fair agree	fair agree	fair agree	fair agree	partially agree	complete agree	fair agree	fair agree	fair agree	fair agree	fair agree	partially agree	fair agree	partially agree	partially agree	fair agree	partially agree	major	I do not know		3	2	1	1	2	1	2	2	3	2	2	2		3	5	4	5	2	5	5
finished participation	12	female	27	ANONYMIZED	yes	no	Medicine	4. Semester	3. Semester	fair agree	complete agree	fair agree	fair agree	poor agree	complete agree	partially agree	fair agree	fair agree	poor agree	poor agree	partially agree	partially agree	poor agree	complete agree	complete agree	partially agree	lethal	more than once per three months		2	1	2	1	2	1	1	0	0	2	2	0		1	2	1	2	1	3	4
drop-out	10	female	29	ANONYMIZED	yes	yes	Medicine	pre study	1. Semester	complete agree	complete agree	complete agree	complete agree	do not agree	complete agree	complete agree	complete agree	complete agree	do not agree	complete agree	poor agree	do not agree	do not agree	partially agree	complete agree	partially agree	lethal	I do not know		1	1	4	1	1	1	0	0	2	1	1	0		5	5	5	5	5	5	5
drop-out	8	female	27	ANONYMIZED	yes	yes	Medicine	pre study	3. Semester	fair agree	fair agree	partially agree	fair agree	poor agree	complete agree
finished participation	12	male	27	ANONYMIZED	no	no	Medicine	2. Semester	I do not know	complete agree	fair agree	partially agree	partially agree	fair agree	fair agree	fair agree	fair agree	partially agree	fair agree	fair agree	partially agree	fair agree	partially agree	fair agree	fair agree	partially agree	critical	I do not know		2	2	1	2	3	1	2	2	2	1	2	2		2	2	2	3	3	3	4
finished participation	2	female	19	ANONYMIZED	no	no	Medicine	1. Semester	I do not know	fair agree	complete agree	complete agree	fair agree	poor agree	complete agree	fair agree	fair agree	fair agree	poor agree	fair agree	fair agree	fair agree	fair agree	fair agree	partially agree	fair agree	lethal	I do not know		0	0	0	0	0	1	2	4	0	0	4	0		0	0	0	0	0	0	0
drop-out	4	male	21	ANONYMIZED	no	no	Medicine	4. Semester	4. Semester
finished participation	10	male	24	ANONYMIZED	no	no	Medicine	1. Semester	I do not know	complete agree	complete agree	partially agree	complete agree	partially agree	complete agree	fair agree	complete agree	partially agree	partially agree	partially agree	partially agree	complete agree	partially agree	fair agree	complete agree	fair agree	lethal	more than once per year		4	2	2	2	3	1	3	2	3	2	3	2		3	3	3	3	2	4	5
finished participation	12	male	25	ANONYMIZED	no	no	Medicine	4. Semester	I do not know	fair agree	complete agree	fair agree	complete agree	fair agree	complete agree	fair agree	complete agree	fair agree	partially agree	partially agree	partially agree	partially agree	partially agree	fair agree	fair agree	partially agree	critical	I do not know		5	2	2	1	2	1	2	4	0	4	4	5		3	5	5	5	2	5	5
drop-out	10	female	33	ANONYMIZED	no	no	Medicine	1. Semester	1. Semester	complete agree	complete agree	complete agree	fair agree	partially agree	complete agree	fair agree	fair agree	fair agree	fair agree	fair agree	fair agree	fair agree	fair agree	fair agree	fair agree	fair agree	major	I do not know		1	1	1	1	1	1	1	1	1	1	1	3		2	2	2	3	3	5	5
finished participation	8	female	22	ANONYMIZED	no	no	Medicine	pre study	3. Semester	fair agree	fair agree	fair agree	partially agree	partially agree	fair agree	partially agree	partially agree	partially agree	partially agree	partially agree	fair agree	partially agree	poor agree	fair agree	fair agree	partially agree	major	more than once per year		3	1	1	1	1	1	4	2	1	1	1	3		3	3	3	4	3	5	5
finished participation	8	female	22	ANONYMIZED	no	no	Medicine	1. Semester	I do not know	complete agree	complete agree	complete agree	complete agree	partially agree	complete agree	complete agree	complete agree	complete agree	poor agree	complete agree	partially agree	complete agree	partially agree	fair agree	complete agree	fair agree	critical	I do not know		2	2	1	1	1	1	1	1	1	1	1	3		3	3	2	3	1	3	5
drop-out	2	female	19	ANONYMIZED	no	no	Medicine	1. Semester	I do not know	fair agree	complete agree	complete agree	fair agree	poor agree	fair agree	partially agree	partially agree	partially agree	poor agree	partially agree	fair agree	partially agree	partially agree	fair agree	fair agree	partially agree	critical	I do not know
finished participation	8	male	23	ANONYMIZED	no	no	Medicine	pre study	4. Semester	partially agree	fair agree	poor agree	fair agree	poor agree	fair agree	partially agree	partially agree	poor agree	poor agree	fair agree	partially agree	poor agree	poor agree	partially agree	fair agree	poor agree	lethal	more than once per three months		2	0	1	1	1	1	1	1	1	2	1	3		4	4	4	4	3	5	5
finished participation	6	female	24	ANONYMIZED	no	no	Medicine	1. Semester	4. Semester	fair agree	complete agree	complete agree	fair agree	partially agree	complete agree	fair agree	fair agree	fair agree	partially agree	fair agree	fair agree	partially agree	partially agree	fair agree	fair agree	fair agree	critical	I do not know		1	1	1	1	1	1	1	2	2	1	1	3		1	1	1	2	1	2	3
finished participation	12	female	26	ANONYMIZED	no	no	Medicine	2. Semester	1. Semester	complete agree	complete agree	complete agree	complete agree	partially agree	complete agree	fair agree	fair agree	fair agree	partially agree	fair agree	fair agree	partially agree	partially agree	complete agree	complete agree	partially agree	lethal	more than once per three months		1	1	1	1	3	1	1	1	1	1	1	2		5	5	3	4	4	5	5
drop-out	8	female	26	ANONYMIZED	no	no	Medicine	4. Semester	1. Semester	fair agree	fair agree	fair agree	partially agree	partially agree	fair agree
drop-out	12	female	25	ANONYMIZED	no	no	Dental Medicine	3. Semester	I do not know	complete agree	complete agree	complete agree	fair agree	poor agree	complete agree	complete agree	complete agree	complete agree	fair agree	complete agree	complete agree	complete agree	complete agree	complete agree	complete agree	complete agree	lethal	I do not know		1	1	1	0	1	1	1	1	1	1	1	0		1	0	0	4	3	5	5
finished participation	4	divers/transgender/transidentical	23	ANONYMIZED	no	yes	Medicine	pre study	1. Semester	fair agree	complete agree	partially agree	fair agree	partially agree	complete agree	partially agree	fair agree	partially agree	partially agree	fair agree	fair agree	fair agree	partially agree	complete agree	complete agree	poor agree	critical	more than once per three months		3	2	2	2	3	1	2	4	4	2	4	2		3	4	2	4	2	3	4
finished participation	10	male	24	ANONYMIZED	no	no	Medicine	5. Semester	5. Semester	fair agree	complete agree	fair agree	complete agree	fair agree	complete agree	fair agree	fair agree	partially agree	poor agree	fair agree	complete agree	fair agree	partially agree	poor agree	do not agree	poor agree	lethal	I do not know		2	1	1	1	2	1	1	1	1	2	1	2		1	0	0	0	2	0	0
finished participation	10	female	26	ANONYMIZED	no	no	Medicine	1. Semester	1. Semester	complete agree	complete agree	complete agree	partially agree	do not agree	complete agree	complete agree	complete agree	complete agree	fair agree	complete agree	fair agree	complete agree	fair agree	partially agree	partially agree	fair agree	lethal	less than once per 3 years		1	3	1	2	1	1	4	1	1	1	1	4		4	4	4	4	4	5	5
finished participation	11	male	26	ANONYMIZED	no	no	Medicine	do not remember	I do not know	fair agree	partially agree	poor agree	do not agree	do not agree	complete agree	fair agree	fair agree	fair agree	do not agree	complete agree	fair agree	complete agree	fair agree	fair agree	fair agree	fair agree	major	I do not know		3	4	2	0	4	1	2	1	4	1	2	0		0	0	0	0	0	0	0
finished participation	4	male	22	ANONYMIZED	no	yes	Medicine	pre study	3. Semester	complete agree	complete agree	partially agree	fair agree	complete agree	complete agree	fair agree	fair agree	fair agree	do not agree	partially agree	fair agree	fair agree	fair agree	complete agree	complete agree	complete agree	lethal	I do not know		0	0	0	0	0	0	5	0	0	0	0	0		0	0	0	0	0	0	0
drop-out	4	female	22	ANONYMIZED	no	no	Medicine	4. Semester	2. Semester	fair agree	fair agree	complete agree	poor agree	do not agree	fair agree
drop-out	10	male	23	ANONYMIZED	yes	no	Medicine	2. Semester	2. Semester
finished participation	2	male	19	ANONYMIZED	no	no	Medicine	1. Semester	1. Semester	complete agree	complete agree	complete agree	complete agree	partially agree	complete agree	complete agree	complete agree	complete agree	complete agree	complete agree	complete agree	complete agree	complete agree	complete agree	complete agree	complete agree	lethal	I do not know		0	0	0	0	0	0	0	0	0	0	0	0		0	0	0	0	0	0	0
drop-out	2	female	23	ANONYMIZED	no	yes	Medicine	pre study	1. Semester	complete agree	complete agree	complete agree	partially agree	partially agree	complete agree	fair agree	fair agree	fair agree	poor agree	partially agree
drop-out	4	male	19	ANONYMIZED	no	no	Dental Medicine	3. Semester	3. Semester	complete agree	complete agree	fair agree	complete agree	complete agree	fair agree
finished participation	8	male	23	ANONYMIZED	no	no	Medicine	do not remember	I do not know	complete agree	complete agree	fair agree	fair agree	partially agree	complete agree	complete agree	complete agree	complete agree	fair agree	complete agree	fair agree	complete agree	fair agree	complete agree	complete agree	partially agree	lethal	less than once per 3 years		3	2	1	1	2	1	3	1	2	2	1	4		4	4	4	4	3	4	5
drop-out	4	female	20	ANONYMIZED	no	no	Medicine	4. Semester	1. Semester
finished participation	12	male	24	ANONYMIZED	no	no	Medicine	4. Semester	1. Semester	fair agree	complete agree	complete agree	fair agree	fair agree	complete agree	complete agree	complete agree	complete agree	complete agree	complete agree	fair agree	complete agree	complete agree	fair agree	complete agree	complete agree	lethal	I do not know		2	2	1	1	2	1	2	1	2	1	1	1		3	2	2	2	2	2	2
drop-out	2	female	20	ANONYMIZED	no	no	Medicine	do not remember	I do not know
finished participation	12	male	28	ANONYMIZED	no	no	Medicine	3. Semester	3. Semester	complete agree	complete agree	fair agree	fair agree	poor agree	complete agree	complete agree	complete agree	complete agree	partially agree	complete agree	complete agree	complete agree	complete agree	complete agree	partially agree	partially agree	critical	more than once per year		2	0	1	0	2	1	1	2	2	1	1	3		3	0	3	4	4	5	5
finished participation	10	male	23	ANONYMIZED	no	no	Medicine	pre study	I do not know	fair agree	complete agree	fair agree	fair agree	partially agree	complete agree	fair agree	fair agree	fair agree	poor agree	partially agree	fair agree	complete agree	partially agree	fair agree	fair agree	partially agree	major	I do not know		2	1	2	1	1	1	1	1	2	2	2	2		1	2	2	4	3	4	5
finished participation	7	male	23	ANONYMIZED	no	no	Medicine	1. Semester	1. Semester	complete agree	fair agree	complete agree	partially agree	partially agree	complete agree	fair agree	fair agree	complete agree	partially agree	fair agree	partially agree	fair agree	partially agree	complete agree	partially agree	partially agree	lethal	more than once per 3 years		2	2	2	1	1	1	2	2	2	1	1	2		2	2	2	3	3	3	4
finished participation	10	female	24	ANONYMIZED	no	no	Medicine	3. Semester	I do not know	fair agree	fair agree	poor agree	poor agree	poor agree	partially agree	fair agree	fair agree	partially agree	fair agree	fair agree	fair agree	fair agree	fair agree	fair agree	fair agree	partially agree	lethal	more than once per 3 years		2	1	1	1	2	1	3	2	2	1	2	1		3	3	3	4	2	5	5
finished participation	6	female	20	ANONYMIZED	no	no	Medicine	1. Semester	5. Semester	fair agree	complete agree	fair agree	complete agree	poor agree	fair agree	fair agree	complete agree	fair agree	poor agree	fair agree	partially agree	partially agree	partially agree	partially agree	partially agree	partially agree	lethal	I do not know		3	4	2	2	2	1	4	3	4	2	3	4		4	5	5	5	3	5	5
drop-out	12	female	26	ANONYMIZED	no	no	Medicine	1. Semester	1. Semester	fair agree	complete agree	fair agree	fair agree	poor agree	complete agree	fair agree	fair agree	partially agree	do not agree	partially agree	fair agree	fair agree	poor agree
finished participation	10	female	22	ANONYMIZED	no	no	Medicine	1. Semester	3. Semester	complete agree	complete agree	complete agree	complete agree	poor agree	complete agree	fair agree	fair agree	fair agree	do not agree	fair agree	partially agree	partially agree	partially agree	fair agree	complete agree	partially agree	weiß nicht	I do not know		1	1	1	1	1	1	1	4	3	1	3	1		3	3	3	3	3	5	5
finished participation	4	female	19	ANONYMIZED	no	no	Medicine	1. Semester	5. Semester	fair agree	complete agree	partially agree	fair agree	poor agree	fair agree	fair agree	fair agree	fair agree	poor agree	fair agree	fair agree	partially agree	poor agree	fair agree	partially agree	poor agree	lethal	I do not know		3	1	1	1	1	1	1	4	4	3	2	2		2	4	2	4	2	5	5
finished participation	2	male	19	ANONYMIZED	no	no	Medicine	pre study	I do not know	fair agree	poor agree	poor agree	partially agree	partially agree	partially agree	poor agree	partially agree	poor agree	do not agree	poor agree	fair agree	poor agree	partially agree	fair agree	partially agree	partially agree	major	more than once per three months		0	0	0	0	0	0	0	0	0	0	0	0		0	0	0	0	0	0	0
finished participation	8	female	27	ANONYMIZED	no	yes	Medicine	4. Semester	4. Semester	complete agree	complete agree	complete agree	complete agree	complete agree	complete agree	fair agree	complete agree	partially agree	fair agree	fair agree	complete agree	fair agree	partially agree	complete agree	complete agree	fair agree	major	more than once per three months		1	5	2	1	1	1	1	4	4	1	5	1		1	1	1	2	1	3	3
finished participation	4	female	20	ANONYMIZED	no	no	Medicine	pre study	4. Semester	complete agree	complete agree	complete agree	complete agree	fair agree	complete agree	fair agree	fair agree	fair agree	partially agree	partially agree	complete agree	complete agree	fair agree	complete agree	fair agree	partially agree	lethal	I do not know		4	1	1	1	1	1	1	2	1	2	5	1		1	1	1	1	2	3	4
finished participation	12	female	25	ANONYMIZED	no	no	Medicine	4. Semester	4. Semester	fair agree	complete agree	complete agree	fair agree	partially agree	complete agree	fair agree	fair agree	complete agree	complete agree	complete agree	partially agree	partially agree	partially agree	partially agree	partially agree	poor agree	no answer	no answer		2	1	2	2	1	1	1	3	3	1	1	4		2	2	3	3	1	3	5
finished participation	12	male	25	ANONYMIZED	no	no	Medicine	pre study	4. Semester	complete agree	complete agree	fair agree	fair agree	poor agree	complete agree	fair agree	complete agree	fair agree	poor agree	partially agree	fair agree	poor agree	poor agree	complete agree	complete agree	partially agree	lethal	I do not know		3	2	2	1	2	1	2	2	3	2	2	2		5	5	5	5	5	5	5
drop-out	8	male	29	ANONYMIZED	no	no	Medicine	4. Semester	4. Semester	fair agree	fair agree	partially agree	partially agree	poor agree	complete agree	fair agree	fair agree	partially agree	poor agree	fair agree	partially agree	partially agree	partially agree	partially agree	partially agree	partially agree	major	I do not know		4	2	1	0	3	1	1	0	3	4	3	4		3	5	5	5	3	5	5
finished participation	12	female	30	ANONYMIZED	no	no	Medicine	1. Semester	1. Semester	complete agree	complete agree	complete agree	complete agree	poor agree	complete agree	fair agree	fair agree	complete agree	poor agree	partially agree	partially agree	partially agree	partially agree	partially agree	poor agree	poor agree	critical	more than once per three months		1	1	1	1	1	1	1	1	1	1	1	2		4	4	5	5	3	5	5
finished participation	12	female	28	ANONYMIZED	no	no	Medicine	4. Semester	4. Semester	fair agree	complete agree	fair agree	complete agree	partially agree	fair agree	fair agree	fair agree	fair agree	partially agree	fair agree	fair agree	fair agree	partially agree	fair agree	fair agree	fair agree	lethal	I do not know		4	4	3	0	3	1	4	1	4	2	2	4		4	4	2	3	2	4	5
drop-out	6	female	21	ANONYMIZED	no	no	Medicine	1. Semester	1. Semester	complete agree	complete agree	complete agree	fair agree	poor agree	complete agree	fair agree	fair agree	complete agree	complete agree	complete agree	partially agree	fair agree	do not agree	fair agree	complete agree	partially agree	lethal	more than once per month
finished participation	6	female	24	ANONYMIZED	no	no	Medicine	1. Semester	1. Semester	fair agree	fair agree	partially agree	fair agree	poor agree	complete agree	partially agree	fair agree	partially agree	partially agree	fair agree	partially agree	partially agree	partially agree	partially agree	partially agree	partially agree	lethal	more than once per three months		2	1	1	1	2	1	3	2	1	1	1	3		4	4	4	4	3	5	5
drop-out	4	male	23	ANONYMIZED	no	no	Medicine	4. Semester	4. Semester
finished participation	12	male	29	ANONYMIZED	no	yes	Medicine	4. Semester	I do not know	fair agree	complete agree	complete agree	complete agree	do not agree	fair agree	fair agree	complete agree	fair agree	poor agree	poor agree	fair agree	partially agree	partially agree	fair agree	fair agree	fair agree	major	I do not know		4	5	4	3	2	1	1	4	4	3	2	5		2	4	2	4	5	5	5
drop-out	6	female	23	ANONYMIZED	yes	no	Dental Medicine	pre study	1. Semester
drop-out	8	female	22	ANONYMIZED	no	no	Medicine	4. Semester	4. Semester	fair agree	fair agree	complete agree	partially agree	poor agree	complete agree	fair agree	fair agree	complete agree	partially agree	fair agree	partially agree	partially agree	partially agree	fair agree	fair agree	fair agree	lethal	I do not know		1	2	2	0	1	1	1	2	2	1	1	1		0	0	0	0	0	0	0
finished participation	12	female	25	ANONYMIZED	no	no	Medicine	5. Semester	5. Semester	partially agree	fair agree	fair agree	fair agree	do not agree	fair agree	partially agree	partially agree	poor agree	do not agree	partially agree	poor agree	do not agree	do not agree	partially agree	partially agree	partially agree	major	more than once per month		3	3	4	0	4	1	3	1	3	1	1	3		4	5	4	5	5	5	5
finished participation	5	female	21	ANONYMIZED	no	no	Medicine	2. Semester	5. Semester	fair agree	complete agree	fair agree	complete agree	poor agree	fair agree	fair agree	complete agree	complete agree	poor agree	fair agree	partially agree	do not agree	partially agree	partially agree	do not agree	poor agree	critical	more than once per year		4	3	2	2	2	1	3	2	0	4	4	3		0	5	5	5	3	5	5
finished participation		female	45	ANONYMIZED	no	yes	no answer	do not remember	I do not know	fair agree	complete agree	complete agree	fair agree	partially agree	complete agree	fair agree	fair agree	complete agree	partially agree	fair agree	partially agree	poor agree	partially agree	complete agree	fair agree	complete agree	lethal	more than once per three months		3	1	2	2	2	1	2	4	3	3	2	2		2	2	1	2	2	1	1
finished participation	6	female	22	ANONYMIZED	no	no	Medicine	3. Semester	8. Semester	complete agree	complete agree	fair agree	complete agree	partially agree	complete agree	partially agree	partially agree	partially agree	partially agree	fair agree	partially agree	fair agree	poor agree	partially agree	partially agree	poor agree	critical	I do not know		4	2	1	1	1	1	1	1	2	1	3	3		1	1	1	1	1	3	5
finished participation	10	male	26	ANONYMIZED	no	no	Medicine	4. Semester	I do not know	complete agree	complete agree	complete agree	complete agree	fair agree	complete agree	partially agree	partially agree	partially agree	partially agree	partially agree	partially agree	partially agree	poor agree	partially agree	partially agree	poor agree	lethal	more than once per month		1	2	1	1	3	1	3	0	1	1	1	1		0	0	0	0	0	0	0
finished participation	4	female	20	ANONYMIZED	no	no	Medicine	1. Semester	I do not know	complete agree	fair agree	poor agree	fair agree	do not agree	complete agree	partially agree	complete agree	partially agree	do not agree	fair agree	fair agree	partially agree	fair agree	partially agree	fair agree	partially agree	lethal	more than once per 3 years		0	1	3	0	3	1	4	2	2	0	1	0		3	4	4	5	2	5	5
finished participation	11	female	31	ANONYMIZED	no	yes	Medicine	do not remember	6. Semester	complete agree	complete agree	fair agree	complete agree	partially agree	complete agree	partially agree	fair agree	fair agree	poor agree	fair agree	poor agree	poor agree	partially agree	do not agree	fair agree	poor agree	major	I do not know		3	1	2	1	4	1	4	1	1	1	1	1		1	5	1	2	1	2	1
finished participation	10	female	25	ANONYMIZED	no	no	Medicine	5. Semester	5. Semester	complete agree	fair agree	partially agree	fair agree	do not agree	partially agree	complete agree	fair agree	partially agree	do not agree	partially agree	fair agree	do not agree	partially agree	fair agree	do not agree	partially agree	lethal	more than once per month		3	4	2	3	2	1	2	4	3	2	4	4		2	3	3	4	3	4	5
finished participation	4	female	27	ANONYMIZED	no	yes	Medicine	do not remember	I do not know	fair agree	complete agree	partially agree	fair agree	poor agree	fair agree	partially agree	fair agree	partially agree	partially agree	partially agree	poor agree	poor agree	poor agree	poor agree	poor agree	poor agree	critical	more than once per year		4	3	2	2	2	1	4	4	2	1	1	3		4	4	4	4	3	5	5
[truncated: 19 more rows]
[truncated: 102 more columns]
